# Supplementary material for: Poly[di-μ3-chlorido-[μ2-(3-pyrid­yl)(4-pyrid­yl)methanone-κ2 N:N′]dicopper(I)]
Source: Acta Crystallogr Sect E Struct Rep Online. 2008 Nov 22;64(Pt 12):m1599. doi: 10.1107/S1600536808038385 (PMC2960131; doi:10.1107/S1600536808038385)
Supplement: Supplementary file 1 [file e-64-m1599-sup1.cif]

##############################################################################
###                                                                        ###
###        Electronic paper (Acta Crystallographica Section E)             ###
###                                                                        ###
##############################################################################
#                                                                            #
# This CIF contains the data in a paper accepted for publication in Acta     #
# Crystallographica Section E. It conforms to the requirements of Notes      #
# for Authors for Section E, and has been peer reviewed under the auspices   #
# of the IUCr Commission on Journals.                                        #
#                                                                            #
# Full details of the Crystallographic Information File format               #
# are given in the paper "The Crystallographic Information File (CIF):       #
# a New Standard Archive File for Crystallography" by S. R. Hall, F. H.      #
# Allen and I. D. Brown [Acta Cryst. (1991), A47, 655-685].                  #
#                                                                            #
# The current version of the core CIF dictionary is obtainable from          #
# ftp://ftp.iucr.org/pub/cif_core.dic. The current version number is 2.4.    #
#                                                                            #
# Software is freely available for graphical display of the structure(s) in  #
# this CIF.  For information consult the CIF home page http://www.iucr.org/  #
# cif/home.html                                                              #
#                                                                            #
# This file may be used for bona fide research purposes within the           #
# scientific community so long as proper attribution is given to the journal # 
# article from which it was obtained.                                        #
#                                                                            #
##############################################################################
                                             
data_I
_audit_creation_method     SHELXL97
_chemical_name_systematic
;
Poly[di-\m~3~-chlorido-[\m~2~-(3-pyridyl)(4-pyridyl)methanone-
\k^2^N:N']dicopper(I)]
;
_chemical_name_common     ?
_chemical_formula_moiety     'C11 H8 Cl2 Cu2 N2 O'
_chemical_formula_sum     'C11 H8 Cl2 Cu2 N2 O'
_chemical_formula_iupac     '[Cu2 Cl2 (C11 H8 N2 O)]'
_chemical_formula_weight     382.17
_chemical_melting_point     ?
_symmetry_cell_setting     monoclinic
_symmetry_space_group_name_H-M     'P 21/c'
_symmetry_space_group_name_Hall     '-P 2ybc'
loop_
    _symmetry_equiv_pos_as_xyz
    'x, y, z'
    '-x, y+1/2, -z+1/2'
    '-x, -y, -z'
    'x, -y-1/2, z-1/2'
_cell_length_a     3.7765(7)
_cell_length_b     25.935(5)
_cell_length_c     12.339(2)
_cell_angle_alpha     90.00
_cell_angle_beta     94.462(3)
_cell_angle_gamma     90.00
_cell_volume     1204.9(4)
_cell_formula_units_Z     4
_cell_measurement_reflns_used     20010
_cell_measurement_theta_min     1.57
_cell_measurement_theta_max     28.26
_cell_measurement_temperature     173(2)
_exptl_crystal_description     block
_exptl_crystal_colour     yellow
_exptl_crystal_size_max     0.22
_exptl_crystal_size_mid     0.14
_exptl_crystal_size_min     0.08
_exptl_crystal_density_diffrn     2.107
_exptl_crystal_density_meas     ?
_exptl_crystal_density_method     'not measured'
_exptl_crystal_F_000     752
_exptl_absorpt_coefficient_mu     3.957
_exptl_absorpt_correction_type     multi-scan
_exptl_absorpt_process_details     '(TWINABS; Sheldrick, 2007)'
_exptl_absorpt_correction_T_min     0.503
_exptl_absorpt_correction_T_max     0.731
_exptl_special_details     ?
_diffrn_ambient_temperature     173(2)
_diffrn_radiation_type     MoK\a
_diffrn_radiation_wavelength     0.71073
_diffrn_radiation_source     'fine-focus sealed tube'
_diffrn_radiation_monochromator     graphite
_diffrn_measurement_device_type     'Bruker SMART 1K CCD'
_diffrn_measurement_method     \w
_diffrn_detector_area_resol_mean     ?
_diffrn_reflns_number     20010
_diffrn_reflns_av_R_equivalents     0.0416
_diffrn_reflns_av_sigmaI/netI     0.0230
_diffrn_reflns_theta_min     1.57
_diffrn_reflns_theta_max     28.26
_diffrn_reflns_theta_full     25.00
_diffrn_measured_fraction_theta_max     0.946
_diffrn_measured_fraction_theta_full     1.000
_diffrn_reflns_limit_h_min     -5
_diffrn_reflns_limit_h_max     4
_diffrn_reflns_limit_k_min     0
_diffrn_reflns_limit_k_max     34
_diffrn_reflns_limit_l_min     0
_diffrn_reflns_limit_l_max     16
_diffrn_standards_number     0
_diffrn_standards_interval_count     .
_diffrn_standards_interval_time     .
_diffrn_standards_decay_%     0
_refine_special_details
;
Refinement of <i>F</i>^2^ against ALL reflections for the major twin component.
 The weighted <i>R</i>-factor <i>wR</i> and goodness of fit <i>S</i> are based
 on <i>F</i>^2^, conventional
<i>R</i>-factors <i>R</i> are based on <i>F</i>, with <i>F</i> set to zero for
negative <i>F</i>^2^. The threshold expression of <i>F</i>^2^ >
\s(<i>F</i>^2^) is used only for calculating <i>R</i>-factors(gt) <i>etc</i>.
and is not relevant to the choice of reflections for refinement.
<i>R</i>-factors based on <i>F</i>^2^ are statistically about twice as large
as those based on <i>F</i>, and <i>R</i>- factors based on ALL data will be
even larger.
;
_reflns_number_total     2794
_reflns_number_gt     2435
_reflns_threshold_expression     I>2\s(I)
_refine_ls_structure_factor_coef     Fsqd
_refine_ls_matrix_type     full
_refine_ls_R_factor_all     0.0473
_refine_ls_R_factor_gt     0.0389
_refine_ls_wR_factor_gt     0.0915
_refine_ls_wR_factor_ref     0.0945
_refine_ls_goodness_of_fit_ref     1.060
_refine_ls_restrained_S_all     1.060
_refine_ls_number_reflns     2794
_refine_ls_number_parameters     163
_refine_ls_number_restraints     0
_refine_ls_hydrogen_treatment     constr
_refine_ls_weighting_scheme     calc
_refine_ls_weighting_details
       'calc w = 1/[\s^2^(Fo^2^)+(0.0339P)^2^+4.4918P] where P=(Fo^2^+2Fc^2^)/3'
_atom_sites_solution_hydrogens     geom
_atom_sites_solution_primary     direct
_atom_sites_solution_secondary     difmap
_refine_ls_shift/su_max     0.001
_refine_ls_shift/su_mean     0.000
_refine_diff_density_max     0.970
_refine_diff_density_min     -0.476
_refine_ls_extinction_method     none
_refine_ls_extinction_coef     ?
loop_
    _atom_type_symbol
    _atom_type_description
    _atom_type_scat_dispersion_real
    _atom_type_scat_dispersion_imag
    _atom_type_scat_source
    'C' 'C' 0.0033 0.0016
                         'International Tables Vol C Tables 4.2.6.8 and 6.1.1.4'
    'H' 'H' 0.0000 0.0000
                         'International Tables Vol C Tables 4.2.6.8 and 6.1.1.4'
    'N' 'N' 0.0061 0.0033
                         'International Tables Vol C Tables 4.2.6.8 and 6.1.1.4'
    'O' 'O' 0.0106 0.0060
                         'International Tables Vol C Tables 4.2.6.8 and 6.1.1.4'
    'Cl' 'Cl' 0.1484 0.1585
                         'International Tables Vol C Tables 4.2.6.8 and 6.1.1.4'
    'Cu' 'Cu' 0.3201 1.2651
                         'International Tables Vol C Tables 4.2.6.8 and 6.1.1.4'
_computing_data_collection     'SMART (Bruker, 2003)'
_computing_cell_refinement     'SAINT-Plus (Bruker, 2003)'
_computing_data_reduction     'SAINT-Plus (Bruker, 2003)'
_computing_structure_solution     'SHELXS97 (Sheldrick, 2008)'
_computing_structure_refinement     'SHELXL97 (Sheldrick, 2008)'
_computing_molecular_graphics     'CrystalMaker (Palmer, 2007)'
_computing_publication_material     'SHELXL97 (Sheldrick, 2008)'
loop_
    _atom_site_type_symbol
    _atom_site_label
    _atom_site_fract_x
    _atom_site_fract_y
    _atom_site_fract_z
    _atom_site_U_iso_or_equiv
    _atom_site_adp_type
    _atom_site_calc_flag
    _atom_site_refinement_flags
    _atom_site_occupancy
    _atom_site_disorder_assembly
    _atom_site_disorder_group
    Cu Cu1 0.30817(14) 0.633401(18) 0.12987(4) 0.03284(15) Uani d . 1 . .
    Cu Cu2 -0.09246(14) 0.576023(18) 0.27566(4) 0.03282(15) Uani d . 1 . .
    Cl Cl1 0.4078(2) 0.62217(3) 0.33820(6) 0.01995(17) Uani d . 1 . .
    Cl Cl2 0.7724(2) 0.58732(3) 0.07265(7) 0.02118(18) Uani d . 1 . .
    N N1 0.1879(8) 0.70719(11) 0.0999(2) 0.0217(6) Uani d . 1 . .
    C C2 0.2012(9) 0.79762(13) 0.1460(3) 0.0186(6) Uani d . 1 . .
    N N2 0.1356(8) 0.99919(11) 0.2175(2) 0.0228(6) Uani d . 1 . .
    C C8 0.2454(9) 0.89246(12) 0.2191(3) 0.0193(7) Uani d . 1 . .
    C C7 0.1332(10) 0.91779(14) 0.3097(3) 0.0237(7) Uani d . 1 . .
    H H7 0.0973 0.8995 0.3728 0.028 Uiso calc R 1 . .
    C C1 0.2845(9) 0.74576(13) 0.1677(3) 0.0205(7) Uani d . 1 . .
    H H1 0.4139 0.7378 0.2327 0.025 Uiso calc R 1 . .
    O O1 0.4939(9) 0.82138(10) 0.3137(2) 0.0371(7) Uani d . 1 . .
    C C9 0.2995(9) 0.92152(14) 0.1272(3) 0.0224(7) Uani d . 1 . .
    H H9 0.3696 0.9058 0.0646 0.027 Uiso calc R 1 . .
    C C5 -0.0002(10) 0.71977(14) 0.0055(3) 0.0238(7) Uani d . 1 . .
    H H5 -0.0729 0.6934 -0.0423 0.029 Uiso calc R 1 . .
    C C4 -0.0885(10) 0.76977(14) -0.0230(3) 0.0236(7) Uani d . 1 . .
    H H4 -0.2124 0.7768 -0.0895 0.028 Uiso calc R 1 . .
    C C3 0.0094(9) 0.80956(13) 0.0486(3) 0.0210(7) Uani d . 1 . .
    H H3 -0.0523 0.8435 0.0316 0.025 Uiso calc R 1 . .
    C C10 0.2469(9) 0.97448(13) 0.1308(3) 0.0216(7) Uani d . 1 . .
    H H10 0.2911 0.9939 0.0699 0.026 Uiso calc R 1 . .
    C C6 0.0756(10) 0.97045(14) 0.3052(3) 0.0252(7) Uani d . 1 . .
    H H6 -0.0083 0.9867 0.3653 0.030 Uiso calc R 1 . .
    C C11 0.3264(10) 0.83580(13) 0.2312(3) 0.0218(7) Uani d . 1 . .
loop_
    _atom_site_aniso_label
    _atom_site_aniso_U_11
    _atom_site_aniso_U_22
    _atom_site_aniso_U_33
    _atom_site_aniso_U_12
    _atom_site_aniso_U_13
    _atom_site_aniso_U_23
    Cu1 0.0365(3) 0.0196(2) 0.0417(3) 0.00451(19) -0.0013(2) -0.0024(2)
    Cu2 0.0436(3) 0.0188(2) 0.0359(3) -0.0030(2) 0.0024(2) -0.00250(19)
    Cl1 0.0204(4) 0.0227(4) 0.0165(4) -0.0004(3) -0.0001(3) -0.0049(3)
    Cl2 0.0234(4) 0.0203(4) 0.0197(4) 0.0012(3) 0.0005(3) -0.0002(3)
    N1 0.0223(15) 0.0191(14) 0.0232(15) 0.0003(11) -0.0024(11) 0.0000(11)
    C2 0.0198(16) 0.0178(15) 0.0181(15) 0.0006(12) 0.0008(12) -0.0004(12)
    N2 0.0243(15) 0.0187(14) 0.0251(15) -0.0012(11) 0.0001(12) -0.0002(12)
    C8 0.0227(17) 0.0155(15) 0.0191(16) -0.0016(12) -0.0020(13) -0.0007(12)
    C7 0.035(2) 0.0209(17) 0.0149(16) -0.0059(14) 0.0029(14) -0.0002(13)
    C1 0.0234(17) 0.0195(16) 0.0177(16) 0.0010(13) -0.0035(13) 0.0006(13)
    O1 0.0581(19) 0.0229(13) 0.0270(14) 0.0042(13) -0.0178(13) -0.0015(11)
    C9 0.0263(18) 0.0235(17) 0.0174(16) 0.0006(14) 0.0021(13) -0.0013(13)
    C5 0.0278(18) 0.0210(16) 0.0219(17) -0.0008(14) -0.0021(14) -0.0069(14)
    C4 0.0273(19) 0.0265(18) 0.0162(16) 0.0018(14) -0.0040(13) 0.0006(13)
    C3 0.0235(17) 0.0200(16) 0.0192(16) 0.0032(13) 0.0002(13) 0.0022(13)
    C10 0.0233(17) 0.0224(17) 0.0190(16) -0.0014(13) 0.0009(13) 0.0043(13)
    C6 0.035(2) 0.0191(17) 0.0219(17) -0.0034(14) 0.0056(15) -0.0053(14)
    C11 0.0265(18) 0.0185(16) 0.0197(16) 0.0001(13) -0.0025(13) 0.0010(13)
_geom_special_details
;
All e.s.d.'s (except the e.s.d. in the dihedral angle between two l.s. planes)
are estimated using the full covariance matrix. The cell e.s.d.'s are taken
into account individually in the estimation of e.s.d.'s in distances, angles
and torsion angles; correlations between e.s.d.'s in cell parameters are only
used when they are defined by crystal symmetry. An approximate (isotropic)
treatment of cell e.s.d.'s is used for estimating e.s.d.'s involving l.s.
planes.
;
loop_
    _geom_bond_atom_site_label_1
    _geom_bond_atom_site_label_2
    _geom_bond_site_symmetry_2
    _geom_bond_distance
    _geom_bond_publ_flag
    Cu1 N1 . 1.995(3) y
    Cu1 Cl2 . 2.2787(10) y
    Cu1 Cl2 1_455 2.4081(10) y
    Cu1 Cl1 . 2.5854(11) y
    Cu2 N2 2_545 2.002(3) y
    Cu2 Cl1 . 2.3173(10) y
    Cu2 Cl1 1_455 2.4118(10) y
    Cu2 Cl2 1_455 2.5343(11) y
    N1 C1 . 1.336(4) ?
    N1 C5 . 1.356(5) ?
    C2 C3 . 1.389(5) ?
    C2 C1 . 1.403(5) ?
    C2 C11 . 1.494(5) ?
    N2 C10 . 1.343(5) ?
    N2 C6 . 1.348(5) ?
    N2 Cu2 2 2.002(3) ?
    C8 C9 . 1.390(5) ?
    C8 C7 . 1.391(5) ?
    C8 C11 . 1.506(5) ?
    C7 C6 . 1.383(5) ?
    C7 H7 . 0.9300 ?
    C1 H1 . 0.9300 ?
    O1 C11 . 1.216(4) ?
    C9 C10 . 1.389(5) ?
    C9 H9 . 0.9300 ?
    C5 C4 . 1.378(5) ?
    C5 H5 . 0.9300 ?
    C4 C3 . 1.390(5) ?
    C4 H4 . 0.9300 ?
    C3 H3 . 0.9300 ?
    C10 H10 . 0.9300 ?
    C6 H6 . 0.9300 ?
loop_
    _geom_angle_atom_site_label_1
    _geom_angle_atom_site_label_2
    _geom_angle_atom_site_label_3
    _geom_angle_site_symmetry_1
    _geom_angle_site_symmetry_3
    _geom_angle
    _geom_angle_publ_flag
    N1 Cu1 Cl2 . . 127.98(9) ?
    N1 Cu1 Cl2 . 1_455 104.34(9) ?
    Cl2 Cu1 Cl2 . 1_455 107.34(4) ?
    N1 Cu1 Cl1 . . 107.80(9) ?
    Cl2 Cu1 Cl1 . . 101.13(3) ?
    Cl2 Cu1 Cl1 1_455 . 106.83(3) ?
    N1 Cu1 Cu2 . . 119.49(9) ?
    Cl2 Cu1 Cu2 . . 112.32(3) ?
    Cl2 Cu1 Cu2 1_455 . 56.78(3) ?
    Cl1 Cu1 Cu2 . . 50.09(2) ?
    N2 Cu2 Cl1 2_545 . 124.54(9) ?
    N2 Cu2 Cl1 2_545 1_455 114.36(9) ?
    Cl1 Cu2 Cl1 . 1_455 105.97(4) ?
    N2 Cu2 Cl2 2_545 1_455 98.38(9) ?
    Cl1 Cu2 Cl2 . 1_455 111.46(3) ?
    Cl1 Cu2 Cl2 1_455 1_455 99.00(3) ?
    N2 Cu2 Cu1 2_545 . 126.42(9) ?
    Cl1 Cu2 Cu1 . . 58.85(3) ?
    Cl1 Cu2 Cu1 1_455 . 114.14(3) ?
    Cl2 Cu2 Cu1 1_455 . 52.64(3) ?
    Cu2 Cl1 Cu2 . 1_655 105.97(4) ?
    Cu2 Cl1 Cu1 . . 71.05(3) ?
    Cu2 Cl1 Cu1 1_655 . 78.15(3) ?
    Cu1 Cl2 Cu1 . 1_655 107.34(4) ?
    Cu1 Cl2 Cu2 . 1_655 81.67(3) ?
    Cu1 Cl2 Cu2 1_655 1_655 70.58(3) ?
    C1 N1 C5 . . 117.2(3) ?
    C1 N1 Cu1 . . 123.7(2) ?
    C5 N1 Cu1 . . 119.1(2) ?
    C3 C2 C1 . . 118.2(3) ?
    C3 C2 C11 . . 125.2(3) ?
    C1 C2 C11 . . 116.6(3) ?
    C10 N2 C6 . . 117.3(3) ?
    C10 N2 Cu2 . 2 122.7(2) ?
    C6 N2 Cu2 . 2 119.9(2) ?
    C9 C8 C7 . . 118.2(3) ?
    C9 C8 C11 . . 124.6(3) ?
    C7 C8 C11 . . 117.0(3) ?
    C6 C7 C8 . . 119.4(3) ?
    C6 C7 H7 . . 120.3 ?
    C8 C7 H7 . . 120.3 ?
    N1 C1 C2 . . 123.5(3) ?
    N1 C1 H1 . . 118.2 ?
    C2 C1 H1 . . 118.2 ?
    C10 C9 C8 . . 118.7(3) ?
    C10 C9 H9 . . 120.7 ?
    C8 C9 H9 . . 120.7 ?
    N1 C5 C4 . . 123.1(3) ?
    N1 C5 H5 . . 118.5 ?
    C4 C5 H5 . . 118.5 ?
    C5 C4 C3 . . 119.3(3) ?
    C5 C4 H4 . . 120.3 ?
    C3 C4 H4 . . 120.3 ?
    C2 C3 C4 . . 118.7(3) ?
    C2 C3 H3 . . 120.7 ?
    C4 C3 H3 . . 120.7 ?
    N2 C10 C9 . . 123.5(3) ?
    N2 C10 H10 . . 118.3 ?
    C9 C10 H10 . . 118.3 ?
    N2 C6 C7 . . 122.9(3) ?
    N2 C6 H6 . . 118.6 ?
    C7 C6 H6 . . 118.6 ?
    O1 C11 C2 . . 120.1(3) ?
    O1 C11 C8 . . 118.1(3) ?
    C2 C11 C8 . . 121.8(3) ?
loop_
    _geom_torsion_atom_site_label_1
    _geom_torsion_atom_site_label_2
    _geom_torsion_atom_site_label_3
    _geom_torsion_atom_site_label_4
    _geom_torsion_site_symmetry_1
    _geom_torsion_site_symmetry_2
    _geom_torsion_site_symmetry_3
    _geom_torsion_site_symmetry_4
    _geom_torsion
    _geom_torsion_publ_flag
    N1 Cu1 Cu2 N2 . . . 2_545 158.68(15) ?
    Cl2 Cu1 Cu2 N2 . . . 2_545 -26.27(12) ?
    Cl2 Cu1 Cu2 N2 1_455 . . 2_545 70.41(11) ?
    Cl1 Cu1 Cu2 N2 . . . 2_545 -112.18(12) ?
    N1 Cu1 Cu2 Cl1 . . . . -89.14(10) ?
    Cl2 Cu1 Cu2 Cl1 . . . . 85.91(4) ?
    Cl2 Cu1 Cu2 Cl1 1_455 . . . -177.41(4) ?
    N1 Cu1 Cu2 Cl1 . . . 1_455 5.53(10) ?
    Cl2 Cu1 Cu2 Cl1 . . . 1_455 -179.41(4) ?
    Cl2 Cu1 Cu2 Cl1 1_455 . . 1_455 -82.74(4) ?
    Cl1 Cu1 Cu2 Cl1 . . . 1_455 94.67(4) ?
    N1 Cu1 Cu2 Cl2 . . . 1_455 88.27(10) ?
    Cl2 Cu1 Cu2 Cl2 . . . 1_455 -96.67(4) ?
    Cl1 Cu1 Cu2 Cl2 . . . 1_455 177.41(4) ?
    N2 Cu2 Cl1 Cu2 2_545 . . 1_655 44.13(12) ?
    Cl1 Cu2 Cl1 Cu2 1_455 . . 1_655 180.0 ?
    Cl2 Cu2 Cl1 Cu2 1_455 . . 1_655 -73.30(4) ?
    Cu1 Cu2 Cl1 Cu2 . . . 1_655 -71.09(3) ?
    N2 Cu2 Cl1 Cu1 2_545 . . . 115.22(11) ?
    Cl1 Cu2 Cl1 Cu1 1_455 . . . -108.91(3) ?
    Cl2 Cu2 Cl1 Cu1 1_455 . . . -2.21(3) ?
    N1 Cu1 Cl1 Cu2 . . . . 113.91(9) ?
    Cl2 Cu1 Cl1 Cu2 . . . . -109.88(4) ?
    Cl2 Cu1 Cl1 Cu2 1_455 . . . 2.26(3) ?
    N1 Cu1 Cl1 Cu2 . . . 1_655 -134.42(9) ?
    Cl2 Cu1 Cl1 Cu2 . . . 1_655 1.79(3) ?
    Cl2 Cu1 Cl1 Cu2 1_455 . . 1_655 113.93(3) ?
    Cu2 Cu1 Cl1 Cu2 . . . 1_655 111.67(3) ?
    N1 Cu1 Cl2 Cu1 . . . 1_655 55.05(12) ?
    Cl2 Cu1 Cl2 Cu1 1_455 . . 1_655 180.0 ?
    Cl1 Cu1 Cl2 Cu1 . . . 1_655 -68.25(4) ?
    Cu2 Cu1 Cl2 Cu1 . . . 1_655 -119.49(3) ?
    N1 Cu1 Cl2 Cu2 . . . 1_655 121.61(11) ?
    Cl2 Cu1 Cl2 Cu2 1_455 . . 1_655 -113.44(3) ?
    Cl1 Cu1 Cl2 Cu2 . . . 1_655 -1.69(3) ?
    Cu2 Cu1 Cl2 Cu2 . . . 1_655 -52.93(3) ?
    Cl2 Cu1 N1 C1 . . . . -95.8(3) ?
    Cl2 Cu1 N1 C1 1_455 . . . 138.1(3) ?
    Cl1 Cu1 N1 C1 . . . . 24.8(3) ?
    Cu2 Cu1 N1 C1 . . . . 78.4(3) ?
    Cl2 Cu1 N1 C5 . . . . 83.7(3) ?
    Cl2 Cu1 N1 C5 1_455 . . . -42.4(3) ?
    Cl1 Cu1 N1 C5 . . . . -155.8(3) ?
    Cu2 Cu1 N1 C5 . . . . -102.1(3) ?
    C9 C8 C7 C6 . . . . 0.8(5) ?
    C11 C8 C7 C6 . . . . 176.2(3) ?
    C5 N1 C1 C2 . . . . 0.1(5) ?
    Cu1 N1 C1 C2 . . . . 179.6(3) ?
    C3 C2 C1 N1 . . . . -0.3(5) ?
    C11 C2 C1 N1 . . . . 179.3(3) ?
    C7 C8 C9 C10 . . . . 1.4(5) ?
    C11 C8 C9 C10 . . . . -173.6(3) ?
    C1 N1 C5 C4 . . . . 0.9(6) ?
    Cu1 N1 C5 C4 . . . . -178.6(3) ?
    N1 C5 C4 C3 . . . . -1.7(6) ?
    C1 C2 C3 C4 . . . . -0.5(5) ?
    C11 C2 C3 C4 . . . . 179.9(3) ?
    C5 C4 C3 C2 . . . . 1.5(5) ?
    C6 N2 C10 C9 . . . . 0.5(5) ?
    Cu2 N2 C10 C9 2 . . . 175.9(3) ?
    C8 C9 C10 N2 . . . . -2.1(6) ?
    C10 N2 C6 C7 . . . . 1.8(6) ?
    Cu2 N2 C6 C7 2 . . . -173.7(3) ?
    C8 C7 C6 N2 . . . . -2.5(6) ?
    C3 C2 C11 O1 . . . . -179.8(4) ?
    C1 C2 C11 O1 . . . . 0.6(5) ?
    C3 C2 C11 C8 . . . . 1.3(5) ?
    C1 C2 C11 C8 . . . . -178.3(3) ?
    C9 C8 C11 O1 . . . . 131.7(4) ?
    C7 C8 C11 O1 . . . . -43.4(5) ?
    C9 C8 C11 C2 . . . . -49.4(5) ?
    C7 C8 C11 C2 . . . . 135.5(4) ?
loop_
    _geom_hbond_atom_site_label_D
    _geom_hbond_atom_site_label_H
    _geom_hbond_atom_site_label_A
    _geom_hbond_site_symmetry_A
    _geom_hbond_distance_DH
    _geom_hbond_distance_HA
    _geom_hbond_distance_DA
    _geom_hbond_angle_DHA
    _geom_hbond_publ_flag
    C5 H5 O1 4_475 0.93 2.35 3.112(5) 139 y
data_global
_journal_date_recd_electronic     2008-11-06
_journal_date_accepted     2008-11-17
_journal_name_full     'Acta Crystallographica, Section E'
_journal_year     2008
_journal_volume     64
_journal_issue     12
_journal_page_first     m1599
_journal_page_last     m1599
_journal_paper_category     QM
_journal_coeditor_code     HB2839
_publ_contact_author_name     'Robert L. LaDuca'
_publ_contact_author_address
;
Lyman Briggs College
Department of Chemistry
E-30 Holmes Hall
Michigan State University
East Lansing
MI 48825
USA
;
_publ_contact_author_email     laduca@msu.edu
_publ_contact_author_fax     517-432-2758
_publ_contact_author_phone     517-432-2268
_publ_section_title
;\
Poly[di-\m~3~-chlorido-[\m~2~-(3-pyridyl)(4-pyridyl)methanone-\k^2^<i>N</i>:\
<i>N</i>']dicopper(I)]
;
loop_
    _publ_author_name
    _publ_author_address
    'Hittle, Jennifer L.'
;
Lyman Briggs College
Department of Chemistry
Michigan State University
East Lansing
MI 48825
USA
;
    'LaDuca, Robert L.'
;
Lyman Briggs College
Department of Chemistry
Michigan State University
East Lansing
MI 48825
USA
;
