# Supplementary material for: Poly[di-μ3-chlorido-[μ2-(3-pyrid­yl)(4-pyrid­yl)methanone-κ2 N:N′]dicopper(I)]
Source: Acta Crystallogr Sect E Struct Rep Online. 2008 Nov 22;64(Pt 12):m1599. doi: 10.1107/S1600536808038385 (PMC2960131; doi:10.1107/S1600536808038385)
Supplement: Supplementary file 2 [file e-64-m1599-Isup2.hkl]

# 
# h,k,l, Fc-squared, Fo-squared, sigma(Fo-squared) and status flag 
# 
data_I
_shelx_title ' p21c in P2(1)/c' 
_shelx_refln_list_code          4 
_shelx_F_calc_maximum      198.82 
_exptl_crystal_F_000       752.00 
_reflns_d_resolution_high  0.7507 
 
loop_ 
 _symmetry_equiv_pos_as_xyz 
 'x, y, z' 
 '-x, y+1/2, -z+1/2' 
 '-x, -y, -z' 
 'x, -y-1/2, z-1/2' 
 
_cell_length_a     3.7765 
_cell_length_b    25.9349 
_cell_length_c    12.3392 
_cell_angle_alpha  90.000 
_cell_angle_beta   94.462 
_cell_angle_gamma  90.000 
 
_shelx_F_squared_multiplier     1.000 
 
loop_ 
 _refln_index_h 
 _refln_index_k 
 _refln_index_l 
 _refln_F_squared_calc 
 _refln_F_squared_meas 
 _refln_F_squared_sigma 
 _refln_observed_status 
   1   0   0     6208.54     5539.83     81.80 o 
   2   0   0     4024.63     4126.28     72.27 o 
   3   0   0      557.97      533.65     14.69 o 
   4   0   0        4.94       91.32     63.93 o 
   1   1   0    15514.62    15010.58    154.46 o 
   2   1   0     9463.32     9388.16    200.52 o 
   3   1   0      454.82      426.05      9.13 o 
   4   1   0        8.85        3.97     14.29 o 
   0   2   0      851.49     1022.44     22.63 o 
   1   2   0     2964.81     2776.66     29.78 o 
   2   2   0      100.59       92.52      4.76 o 
   3   2   0      321.82      301.37      7.94 o 
   4   2   0      126.21      123.09     15.88 o 
   1   3   0        0.88        2.38      1.59 o 
   2   3   0    12080.14    12573.40    160.41 o 
   3   3   0        9.04        4.76      4.37 o 
   4   3   0       54.49       37.72     13.10 o 
   0   4   0    25989.89    29141.66    471.71 o 
   1   4   0    10404.50    10471.75    108.40 o 
   2   4   0     2330.22     2314.48     32.16 o 
   3   4   0     1279.97     1231.69     17.47 o 
   4   4   0       39.81        0.00     25.41 o 
   1   5   0    13896.42    13463.62    138.97 o 
   2   5   0      450.95      544.37     63.53 o 
   3   5   0      606.82      593.61     11.12 o 
   4   5   0      322.84      349.02     16.68 o 
   0   6   0    14070.39    14948.24    240.62 o 
   1   6   0     9200.57     8775.10     91.32 o 
   2   6   0      182.31      221.16      6.75 o 
   3   6   0      415.63      360.93      8.74 o 
   4   6   0        2.15        9.53     18.26 o 
   1   7   0       45.37       39.31      2.38 o 
   2   7   0     4964.61     5320.65     50.43 o 
   3   7   0       61.29       58.77      6.35 o 
   4   7   0        2.12        0.00     14.69 o 
   0   8   0      804.21      928.73     19.46 o 
   1   8   0    12069.37    12162.04    134.60 o 
   2   8   0     3126.62     3051.03     32.16 o 
   3   8   0     1885.92     1798.70     27.40 o 
   4   8   0       64.30       86.56     15.09 o 
   1   9   0    24030.22    24021.53    244.59 o 
   2   9   0      144.14      206.08      9.93 o 
   3   9   0       43.53       41.29      6.35 o 
   4   9   0      624.18      758.79     24.22 o 
   0  10   0     4330.90     4854.10    105.22 o 
   1  10   0     2481.33     2545.57     28.19 o 
   2  10   0        4.13        0.00      5.16 o 
   3  10   0     1735.10     1654.56     25.81 o 
   4  10   0       92.62       92.12     14.69 o 
   1  11   0     9538.43     9857.89    102.44 o 
   2  11   0     1812.78     1855.87     24.62 o 
   3  11   0      991.65     1012.51     18.66 o 
   4  11   0       83.60       61.15     14.69 o 
   0  12   0      963.31      920.00     23.43 o 
   1  12   0     6939.15     6945.43     73.06 o 
   2  12   0      127.90       96.88      5.96 o 
   3  12   0     1342.70     1291.25     22.24 o 
   4  12   0        1.77        5.56     14.29 o 
   1  13   0     6179.91     6285.11     66.71 o 
   2  13   0     1355.54     1436.97     24.62 o 
   3  13   0      344.78      310.90     11.12 o 
   4  13   0       39.56       39.31     15.09 o 
   0  14   0    12980.58    12836.66    237.05 o 
   1  14   0     4933.29     5000.22     54.00 o 
   2  14   0      304.40      330.36      9.13 o 
   3  14   0       57.69       75.04      7.94 o 
   4  14   0      247.50      276.75     21.84 o 
   1  15   0     3448.97     3494.55     38.91 o 
   2  15   0      200.58      363.31     33.35 o 
   3  15   0      405.16      409.37     12.71 o 
   4  15   0       25.82       32.96     18.26 o 
   0  16   0     3240.29     3312.70     65.12 o 
   1  16   0     1792.81     1852.70     22.63 o 
   2  16   0      210.03      209.65      8.74 o 
   3  16   0      547.15      581.70     14.69 o 
   4  16   0      295.16      207.66     23.43 o 
   1  17   0     1454.16     1483.83     20.65 o 
   2  17   0     5280.33     5464.38     71.07 o 
   3  17   0      782.51      763.55     17.07 o 
   4  17   0       22.86       27.00     19.46 o 
   0  18   0    13932.16    14243.05    304.15 o 
   1  18   0      835.28      838.20     15.49 o 
   2  18   0     2049.97     2111.58     31.77 o 
   3  18   0      113.27      134.21      9.93 o 
   4  18   0      101.96      112.77     49.63 o 
   1  19   0       13.43        9.13      4.76 o 
   2  19   0      758.61     1164.19     50.82 o 
   3  19   0       47.24       43.68      8.34 o 
   0  20   0    13290.31    13451.31    289.06 o 
   1  20   0      116.53      111.57      6.75 o 
   2  20   0      503.38      486.01     14.29 o 
   3  20   0      293.27      268.41     13.50 o 
   1  21   0       15.76       12.31      5.96 o 
   2  21   0     3187.34     3350.82     47.25 o 
   3  21   0       26.49       19.46      9.53 o 
   0  22   0      696.03      738.14     25.01 o 
   1  22   0      426.25      454.24     13.10 o 
   2  22   0      571.46      609.49     15.49 o 
   3  22   0      112.06      103.63     11.51 o 
   1  23   0       12.56        9.13      6.75 o 
   2  23   0      708.76      798.49     26.21 o 
   3  23   0       75.74       89.74     11.91 o 
   0  24   0     6529.15     6289.48    141.75 o 
   1  24   0       20.97       22.24      7.15 o 
   2  24   0      765.07      712.33     21.84 o 
   3  24   0       51.96       62.74     13.10 o 
   1  25   0     1054.09     1132.42     23.03 o 
   2  25   0       70.84       97.28     18.66 o 
   3  25   0      344.76      309.71     17.87 o 
   0  26   0      203.78      159.22     17.47 o 
   1  26   0     2292.37     2175.11     36.93 o 
   2  26   0     1601.31     1556.09     34.15 o 
   3  26   0      258.35      295.81     25.41 o 
   1  27   0     1348.90     1404.02     27.40 o 
   2  27   0      287.76      287.87     15.09 o 
   3  27   0      397.98      349.02     38.12 o 
   0  28   0        2.18        0.00     14.69 o 
   1  28   0      613.76      597.58     17.47 o 
   2  28   0      340.09      335.92     16.28 o 
   1  29   0     1102.15     1066.51     23.82 o 
   2  29   0       17.78       25.01     12.71 o 
   0  30   0       65.49       77.03     18.66 o 
   1  30   0       18.56       23.03      9.53 o 
   2  30   0      221.90      182.65     17.87 o 
   1  31   0      290.43      310.50     16.68 o 
   2  31   0      162.52       84.18     31.77 o 
   0  32   0      167.69      203.69     23.43 o 
   1  32   0      302.41      294.62     17.07 o 
   1  33   0      266.06      270.80     43.28 o 
  -5   1   1       65.84       48.04     20.65 o 
  -4   1   1       15.56       23.82     10.72 o 
  -3   1   1      256.63      227.12      6.75 o 
  -2   1   1    26900.73    29496.23    328.77 o 
  -1   1   1     7059.78     6531.69     67.90 o 
   0   1   1     1208.44     1210.65     16.28 o 
   1   1   1     7158.53     7074.08     64.72 o 
   2   1   1     5687.57     6013.52    104.43 o 
   3   1   1      483.66      431.61      9.53 o 
   4   1   1      612.73      439.55     25.41 o 
  -5   2   1      150.42      128.65     33.35 o 
  -4   2   1     2315.28     2735.37     48.44 o 
  -3   2   1      293.68      270.80      7.94 o 
  -2   2   1       51.59       65.52      4.76 o 
  -1   2   1       88.11       90.93      2.78 o 
   0   2   1    19132.93    21057.45    273.18 o 
   1   2   1      257.02      109.19      2.38 o 
   2   2   1      117.87       78.62      9.13 o 
   3   2   1      565.95      555.49     10.72 o 
   4   2   1      121.41       22.24     25.41 o 
  -4   3   1      220.98      222.36     13.10 o 
  -3   3   1      743.77      774.67     13.50 o 
  -2   3   1     3428.60     3553.32     72.27 o 
  -1   3   1     4003.78     4119.93     43.68 o 
   0   3   1     3252.48     3249.96     42.49 o 
   1   3   1    11210.14    10550.37    102.05 o 
   2   3   1      891.87      990.67     51.22 o 
   3   3   1       26.10       32.16      4.76 o 
   4   3   1        1.39        2.78     12.31 o 
  -4   4   1      126.56      102.84     13.50 o 
  -3   4   1     1840.87     1787.98     24.62 o 
  -2   4   1      654.77      637.29     15.49 o 
  -1   4   1    11337.92    11126.11    122.69 o 
   0   4   1     8664.97     9346.07    121.10 o 
   1   4   1      556.67      631.33      7.54 o 
   2   4   1     2762.36     2802.47     33.35 o 
   3   4   1      201.45      183.05      7.54 o 
   4   4   1        1.19        0.00     16.28 o 
  -4   5   1      125.12      117.53     14.29 o 
  -3   5   1        1.76        3.18      4.76 o 
  -2   5   1    16914.40    17692.74    185.03 o 
  -1   5   1      207.34      272.78      5.16 o 
   0   5   1     2345.26     2410.17     32.16 o 
   1   5   1      743.22      779.04      9.13 o 
   2   5   1      435.91      401.83      7.15 o 
   3   5   1       17.87        7.94      5.16 o 
   4   5   1      584.36      622.60     25.81 o 
  -4   6   1      608.69      657.14     23.82 o 
  -3   6   1     3356.50     3407.99     42.09 o 
  -2   6   1       17.81       28.59      4.76 o 
  -1   6   1     9657.85     9428.27    104.82 o 
   0   6   1    14157.79    15321.08    197.34 o 
   1   6   1     1943.48     2148.11     22.24 o 
   2   6   1     1922.97     1826.89     22.63 o 
   3   6   1        4.14        1.59      5.56 o 
   4   6   1      340.80      384.75     25.81 o 
  -4   7   1      123.53      137.78     13.50 o 
  -3   7   1     3302.61     3373.05     42.09 o 
  -2   7   1        3.50        6.75     18.66 o 
  -1   7   1    12405.35    12821.96    141.75 o 
   0   7   1      212.96      176.69      3.97 o 
   1   7   1    16747.48    16508.70    159.62 o 
   2   7   1      266.46      250.15     11.91 o 
   3   7   1       16.35        9.93      5.56 o 
   4   7   1      687.58      909.27     31.37 o 
  -4   8   1       36.82       46.06     12.31 o 
  -3   8   1     1529.59     1574.75     22.63 o 
  -2   8   1        0.94        9.13     12.31 o 
  -1   8   1     7856.12     7761.00     86.96 o 
   0   8   1     7314.41     7603.76     98.87 o 
   1   8   1       26.99       12.31      1.99 o 
   2   8   1     2265.00     2342.67     25.81 o 
   3   8   1       84.39       97.28      8.34 o 
   4   8   1        4.63       11.12     14.29 o 
  -4   9   1      452.32      457.42     21.04 o 
  -3   9   1     1534.98     1523.53     22.24 o 
  -2   9   1     1825.53     1988.49     26.21 o 
  -1   9   1     4391.81     4621.82     53.21 o 
   0   9   1      238.84      181.46      4.37 o 
   1   9   1       94.39       59.56      3.18 o 
   2   9   1       88.01      118.32      5.16 o 
   3   9   1      256.21      213.22     10.32 o 
   4   9   1       25.74       20.25     13.50 o 
  -4  10   1      386.65      403.42     20.25 o 
  -3  10   1     4460.37     4492.37     54.00 o 
  -2  10   1      368.01      379.99      8.34 o 
  -1  10   1    39528.99    39706.32    467.34 o 
   0  10   1      621.14      813.19     12.71 o 
   1  10   1     5387.03     5458.82     57.97 o 
   2  10   1     1023.68      927.54     17.87 o 
   3  10   1        9.57        8.74      6.75 o 
   4  10   1      208.51      198.53     16.28 o 
  -4  11   1       92.35      106.41     15.49 o 
  -3  11   1     2092.55     2222.76     29.78 o 
  -2  11   1       93.43      117.53     11.51 o 
  -1  11   1    17771.29    18646.88    221.56 o 
   0  11   1      728.99      646.82     10.72 o 
   1  11   1    16405.89    17034.01    188.21 o 
   2  11   1        2.29        7.94      5.96 o 
   3  11   1     1114.12     1034.35     21.44 o 
   4  11   1      127.70      166.37     15.88 o 
  -4  12   1       17.36       16.28     14.29 o 
  -3  12   1      210.31      223.15      8.74 o 
  -2  12   1        1.59       12.31      6.35 o 
  -1  12   1     1003.07     1038.72     16.28 o 
   0  12   1    14030.85    14925.21    206.47 o 
   1  12   1     7314.25     7453.27     84.57 o 
   2  12   1       79.88       91.72      9.93 o 
   3  12   1       11.65       26.60      7.94 o 
   4  12   1      107.54       87.75     15.49 o 
  -4  13   1       45.63       42.49     15.49 o 
  -3  13   1     1841.10     1923.77     27.00 o 
  -2  13   1     1566.16     1530.28     29.78 o 
  -1  13   1     7518.53     7565.64     85.77 o 
   0  13   1      329.61      386.34      7.15 o 
   1  13   1     3941.53     4011.53     47.25 o 
   2  13   1      724.64      708.36     16.68 o 
   3  13   1     2085.02     2068.30     35.34 o 
   4  13   1      273.96      353.39     21.04 o 
  -4  14   1      231.87      261.27     19.06 o 
  -3  14   1     5242.34     5394.90     64.32 o 
  -2  14   1        9.02        9.93      7.54 o 
  -1  14   1    11363.28    11261.11    126.27 o 
   0  14   1     2248.19     2406.60     31.37 o 
   1  14   1       40.22       63.13      4.37 o 
   2  14   1      577.70      607.11     14.69 o 
   3  14   1      320.78      297.80     13.90 o 
   4  14   1       22.26       21.44     15.49 o 
  -4  15   1        4.96        9.93     18.26 o 
  -3  15   1       78.61       71.87      7.15 o 
  -2  15   1     8490.85     8628.58     98.87 o 
  -1  15   1      621.74      599.17     10.32 o 
   0  15   1      416.03      365.30      7.94 o 
   1  15   1     3342.29     3370.67     40.90 o 
   2  15   1     1265.65     1294.82     23.82 o 
   3  15   1     1786.75     1683.94     34.94 o 
   4  15   1       39.24       40.50     16.28 o 
  -4  16   1      128.09      173.52     21.84 o 
  -3  16   1       19.79       19.06      6.75 o 
  -2  16   1      115.76      127.06      7.94 o 
  -1  16   1      237.43      225.53      6.75 o 
   0  16   1    10492.91    10425.29    136.99 o 
   1  16   1     1750.60     1650.19     22.24 o 
   2  16   1      470.07      472.51     12.71 o 
   3  16   1      327.20      363.71     15.88 o 
   4  16   1       34.11        7.15     17.87 o 
  -4  17   1       37.05       29.38     22.63 o 
  -3  17   1      243.66      262.86     10.32 o 
  -2  17   1      202.51      292.64     24.62 o 
  -1  17   1      877.89      963.67     15.09 o 
   0  17   1     2470.17     2658.34     40.50 o 
   1  17   1     1509.47     1496.93     21.04 o 
   2  17   1      160.13      430.81     35.74 o 
   3  17   1       29.63       28.19      9.93 o 
   4  17   1       77.70       48.44     19.85 o 
  -4  18   1      641.35      514.20     48.04 o 
  -3  18   1      959.13      999.41     18.66 o 
  -2  18   1       36.45       76.24     13.10 o 
  -1  18   1      134.55      154.85      6.35 o 
   0  18   1     6660.78     6904.13    116.74 o 
   1  18   1     1538.39     1426.65     22.24 o 
   2  18   1       79.35      244.19     21.44 o 
   3  18   1        0.07        2.38      9.53 o 
   4  18   1        8.63      109.99     40.50 o 
  -3  19   1      352.32      382.77     13.50 o 
  -2  19   1     9990.93     9914.67    124.28 o 
  -1  19   1      161.86      160.02      6.75 o 
   0  19   1      706.80      759.58     18.66 o 
   1  19   1     1014.53      969.63     17.47 o 
   2  19   1      996.75     1044.28     20.25 o 
   3  19   1     1112.92     1138.38     32.56 o 
  -3  20   1        5.44        5.16      7.94 o 
  -2  20   1      257.98      278.34     12.31 o 
  -1  20   1      248.18      235.86      7.94 o 
   0  20   1     1975.50     1963.87     38.12 o 
   1  20   1       14.90       19.85      5.56 o 
   2  20   1     3863.00     3908.29     54.40 o 
   3  20   1      808.88      806.44     27.40 o 
  -3  21   1       31.63       25.41      8.74 o 
  -2  21   1        6.79       83.38     18.66 o 
  -1  21   1        3.79        9.13      5.96 o 
   0  21   1      962.50     1031.97     21.44 o 
   1  21   1     2033.94     2063.54     30.57 o 
   2  21   1     1819.65     1938.86     38.52 o 
   3  21   1        3.07       23.82     11.12 o 
  -3  22   1        0.51        1.19      9.53 o 
  -2  22   1       57.20       57.18     11.91 o 
  -1  22   1      382.69      392.70     12.71 o 
   0  22   1     4435.07     4527.31     73.06 o 
   1  22   1      256.49      270.00     10.72 o 
   2  22   1      225.25      306.14     16.68 o 
   3  22   1        1.58       12.31     10.72 o 
  -3  23   1       21.35       27.40     11.12 o 
  -2  23   1     2673.16     2658.34     42.09 o 
  -1  23   1      626.07      667.46     16.28 o 
   0  23   1     3556.91     3645.83     60.35 o 
   1  23   1      197.78      186.62      9.93 o 
   2  23   1        8.89       66.31     18.26 o 
   3  23   1      118.53      125.07     13.90 o 
  -3  24   1      398.02      389.52     18.66 o 
  -2  24   1      207.75      223.15     15.09 o 
  -1  24   1     1536.11     1555.69     28.19 o 
   0  24   1        8.26       54.79      8.74 o 
   1  24   1       42.25       55.99      7.94 o 
   2  24   1     4458.14     4257.31     59.56 o 
   3  24   1      176.06      149.69     15.09 o 
  -3  25   1      283.26      299.78     18.26 o 
  -2  25   1     1668.56     1550.93     30.57 o 
  -1  25   1      569.94      541.20     15.49 o 
   0  25   1      867.81      921.98     23.43 o 
   1  25   1     1674.62     1654.96     29.78 o 
   2  25   1      436.60      434.78     18.26 o 
   3  25   1       78.80       54.00     13.90 o 
  -3  26   1        0.24       11.91     25.81 o 
  -2  26   1       89.26      109.19     17.87 o 
  -1  26   1        7.61       28.59      7.94 o 
   0  26   1      960.58      869.17     25.81 o 
   1  26   1      952.02      940.64     21.04 o 
   2  26   1       34.54       43.28     13.90 o 
   3  26   1        6.13       26.60     19.06 o 
  -3  27   1      460.10      459.80     43.68 o 
  -2  27   1       91.32       88.15     14.29 o 
  -1  27   1     1775.23     1712.14     31.37 o 
   0  27   1     1243.81     1252.34     32.96 o 
   1  27   1     1392.50     1298.00     25.81 o 
   2  27   1     1249.72     1157.44     28.99 o 
  -2  28   1        8.33       12.71     14.69 o 
  -1  28   1     2229.71     2171.14     37.72 o 
   0  28   1       64.84       62.34     11.12 o 
   1  28   1       33.01       34.54      8.74 o 
   2  28   1     1395.13     1376.62     32.56 o 
  -2  29   1        7.02       39.31     14.29 o 
  -1  29   1       43.24       54.00      9.93 o 
   0  29   1      133.92      137.38     13.50 o 
   1  29   1      449.71      504.67     16.28 o 
   2  29   1      168.68      104.82     17.87 o 
  -2  30   1       91.75       88.55     18.26 o 
  -1  30   1      268.43      290.65     14.69 o 
   0  30   1      182.01      221.56     15.49 o 
   1  30   1     2611.28     2522.15     42.88 o 
   2  30   1       70.74       55.19     17.07 o 
  -1  31   1      251.85      230.30     15.09 o 
   0  31   1        3.47        8.34     14.69 o 
   1  31   1      512.38      526.90     19.85 o 
   2  31   1       55.03       63.13     25.81 o 
  -1  32   1      457.80      456.23     23.03 o 
   0  32   1      252.20      274.37     17.87 o 
   1  32   1     1142.29     1072.86     28.19 o 
  -1  33   1      577.19      740.92     54.00 o 
   0  33   1        4.53        0.00     22.24 o 
   1  33   1       61.64      124.28     32.96 o 
   0  34   1       21.42       56.78     36.53 o 
  -4   0   2     5938.29     6714.34    214.02 o 
  -3   0   2      656.13      676.20     15.88 o 
  -2   0   2      649.96      547.15     15.09 o 
  -1   0   2    14584.54    14179.52    206.47 o 
   0   0   2    25581.51    25831.34    470.92 o 
   1   0   2    17163.77    15017.72    258.09 o 
   2   0   2      249.16      234.27      7.94 o 
   3   0   2     2064.36     1952.76     41.69 o 
   4   0   2      166.43       74.65     29.38 o 
  -4   1   2      362.15      355.37     19.06 o 
  -3   1   2      104.16       79.02      5.16 o 
  -2   1   2    17171.84    18316.52    205.28 o 
  -1   1   2     3870.72     4287.49     45.27 o 
   0   1   2    12104.48    11573.60    149.30 o 
   1   1   2     1569.55     1371.85     18.66 o 
   2   1   2     4167.75     4216.02     51.22 o 
   3   1   2     1692.63     1666.87     26.21 o 
   4   1   2      894.11      667.46     29.38 o 
  -4   2   2      430.81      456.23     15.09 o 
  -3   2   2      228.36      201.71      7.15 o 
  -2   2   2     2194.03     2380.79     27.40 o 
  -1   2   2    28499.21    27814.28    285.49 o 
   0   2   2    12848.41    12779.08    164.78 o 
   1   2   2     6749.85     6216.02     65.12 o 
   2   2   2     1454.03     1486.21     24.62 o 
   3   2   2      125.47      157.24      8.34 o 
   4   2   2       62.27       57.97     13.50 o 
  -4   3   2        4.77       33.75     10.72 o 
  -3   3   2      598.94      553.51     11.12 o 
  -2   3   2    16678.04    16950.23    190.59 o 
  -1   3   2     1164.00      877.91     10.72 o 
   0   3   2      153.93      121.10      2.78 o 
   1   3   2     1615.06     1584.68     17.87 o 
   2   3   2      317.26      305.34      7.15 o 
   3   3   2     4089.49     3931.72     53.21 o 
   4   3   2     2740.11     3015.30     81.00 o 
  -4   4   2     2734.00     3076.45     44.07 o 
  -3   4   2      995.29     1015.29     16.28 o 
  -2   4   2     2481.47     2386.35     36.93 o 
  -1   4   2        9.68       16.28      1.59 o 
   0   4   2     4725.59     4937.88     64.32 o 
   1   4   2      112.57       45.66      2.38 o 
   2   4   2        2.65        0.00      5.56 o 
   3   4   2       85.06       86.56      7.15 o 
   4   4   2     1136.65     1333.34     36.93 o 
  -4   5   2        0.84       12.31     13.50 o 
  -3   5   2     3281.51     3201.92     39.71 o 
  -2   5   2       77.20       80.21      5.16 o 
  -1   5   2     3991.29     4019.47     45.66 o 
   0   5   2     1144.21      918.01     13.10 o 
   1   5   2      169.58      193.37      3.97 o 
   2   5   2      558.30      479.65     14.69 o 
   3   5   2        9.95       13.10      6.75 o 
   4   5   2      150.00      158.83     17.47 o 
  -4   6   2      740.23      860.83     27.40 o 
  -3   6   2      521.93      510.62     11.12 o 
  -2   6   2      406.81      418.50     14.29 o 
  -1   6   2    12315.65    12073.90    133.41 o 
   0   6   2      678.74      630.14      9.93 o 
   1   6   2      425.78      340.68      5.56 o 
   2   6   2     1610.87     1544.58     23.43 o 
   3   6   2      737.80      708.36     16.28 o 
   4   6   2        3.92       61.15     23.03 o 
  -4   7   2       53.73       55.19     15.09 o 
  -3   7   2       12.61       13.90      5.16 o 
  -2   7   2     2460.59     2572.18     32.16 o 
  -1   7   2      361.97      445.50      7.54 o 
   0   7   2      759.51      642.05      9.93 o 
   1   7   2     1706.21     1668.06     19.06 o 
   2   7   2      550.41      575.34     13.10 o 
   3   7   2      456.76      446.70     15.09 o 
   4   7   2      855.89      842.17     25.01 o 
  -4   8   2      309.24      316.46     19.06 o 
  -3   8   2     3368.80     3519.17     43.68 o 
  -2   8   2       48.17       97.68     11.51 o 
  -1   8   2     9046.80     8432.43     94.50 o 
   0   8   2      296.35      237.44      5.16 o 
   1   8   2       73.67       44.47      2.78 o 
   2   8   2     2576.13     2405.41     28.19 o 
   3   8   2     1525.66     1510.43     30.97 o 
   4   8   2     1449.00     1685.14     44.07 o 
  -4   9   2      205.27      179.87     19.85 o 
  -3   9   2     6932.93     6880.71     86.56 o 
  -2   9   2      166.95      170.74      6.35 o 
  -1   9   2      256.22      265.24      5.96 o 
   0   9   2     1614.34     1309.51     19.06 o 
   1   9   2     2381.20     2255.32     25.41 o 
   2   9   2     2372.89     2329.17     29.38 o 
   3   9   2      245.90      272.78     12.71 o 
   4   9   2      603.11      667.46     23.03 o 
  -4  10   2        0.58        0.00     14.69 o 
  -3  10   2      677.25      677.79     14.29 o 
  -2  10   2      814.29      886.64     16.28 o 
  -1  10   2     1937.53     1851.51     23.03 o 
   0  10   2      101.13      106.02      3.97 o 
   1  10   2     1323.52     1257.10     16.68 o 
   2  10   2     1848.35     1933.30     25.41 o 
   3  10   2        7.56       14.69      7.94 o 
   4  10   2      576.48      655.15     23.03 o 
  -4  11   2      175.05      179.87     17.87 o 
  -3  11   2      465.76      448.28     11.91 o 
  -2  11   2      329.76      278.74      7.54 o 
  -1  11   2     5733.91     6062.76     69.09 o 
   0  11   2      550.42      498.31      9.13 o 
   1  11   2      242.35      312.89      6.75 o 
   2  11   2     2581.99     2453.85     33.75 o 
   3  11   2     2270.81     2097.69     40.10 o 
   4  11   2       22.78       21.04     16.28 o 
  -4  12   2      141.40      133.02     17.07 o 
  -3  12   2     3701.04     3787.98     50.82 o 
  -2  12   2     1158.89     1263.46     21.84 o 
  -1  12   2    14889.42    14720.72    163.59 o 
   0  12   2     4445.69     4570.59     61.15 o 
   1  12   2       37.76       47.65      3.97 o 
   2  12   2      644.15      596.79     14.69 o 
   3  12   2     2855.29     2812.00     50.82 o 
   4  12   2      303.36      307.33     19.06 o 
  -4  13   2       45.79       24.62     15.88 o 
  -3  13   2     1017.98     1087.56     21.84 o 
  -2  13   2     1025.62      996.23     20.65 o 
  -1  13   2     1569.44     1608.11     19.46 o 
   0  13   2     2265.39     2203.70     31.37 o 
   1  13   2      345.36      441.93      8.74 o 
   2  13   2        8.73       89.74     13.90 o 
   3  13   2       31.98       32.16      9.13 o 
   4  13   2        4.09       14.29     15.09 o 
  -4  14   2      923.97      999.81     32.56 o 
  -3  14   2      449.65      457.42     13.90 o 
  -2  14   2      612.46      640.46     16.28 o 
  -1  14   2        0.23        6.35      2.78 o 
   0  14   2     1087.55      989.48     15.88 o 
   1  14   2    13494.17    13482.68    150.49 o 
   2  14   2       58.17       64.72      6.75 o 
   3  14   2       14.62       23.03      9.13 o 
   4  14   2       81.06       72.27     17.47 o 
  -4  15   2        5.74        0.00     16.68 o 
  -3  15   2     1227.11     1257.90     22.24 o 
  -2  15   2      840.81      866.79     21.84 o 
  -1  15   2     3903.00     3963.48     51.22 o 
   0  15   2     2034.87     2288.67     35.34 o 
   1  15   2      835.47      866.39     13.90 o 
   2  15   2       46.45      179.08     18.66 o 
   3  15   2      534.10      532.86     18.26 o 
   4  15   2       96.19      110.38     19.85 o 
  -4  16   2      421.60      511.02     26.21 o 
  -3  16   2      538.88      576.93     14.69 o 
  -2  16   2      206.80      245.39     12.71 o 
  -1  16   2     1965.00     1946.01     27.79 o 
   0  16   2     3081.52     3203.90     48.04 o 
   1  16   2     2159.90     2035.35     26.60 o 
   2  16   2      139.99      202.90     12.31 o 
   3  16   2     1335.57     1344.46     30.57 o 
   4  16   2      425.30      489.98     24.22 o 
  -4  17   2        0.14       18.66     16.68 o 
  -3  17   2       97.96       93.71      8.74 o 
  -2  17   2     8045.13     7641.88    117.13 o 
  -1  17   2     2483.70     2439.95     34.15 o 
   0  17   2     2068.20     2019.07     32.16 o 
   1  17   2       10.24       11.12      3.97 o 
   2  17   2      131.72      157.24      8.74 o 
   3  17   2     2558.96     2509.44     48.04 o 
   4  17   2      826.38     1002.98     45.66 o 
  -4  18   2      878.56      998.22     43.68 o 
  -3  18   2        0.65        8.74      7.54 o 
  -2  18   2     3850.40     3786.00     56.78 o 
  -1  18   2        4.66        8.34      4.76 o 
   0  18   2      399.00      395.08     11.12 o 
   1  18   2     6258.71     6147.33     71.87 o 
   2  18   2       74.81       97.28      8.74 o 
   3  18   2        1.63        7.94      9.93 o 
   4  18   2       29.47        0.00     38.52 o 
  -3  19   2       40.24       55.59      8.34 o 
  -2  19   2      131.13      160.02     11.12 o 
  -1  19   2        7.56       20.65      5.96 o 
   0  19   2     5544.72     5834.05     91.32 o 
   1  19   2      855.80      893.39     16.68 o 
   2  19   2     1113.76     1120.51     23.03 o 
   3  19   2       98.48      120.31     13.10 o 
   4  19   2        0.72       20.25     44.07 o 
  -3  20   2      193.31      191.78     11.12 o 
  -2  20   2      290.43      355.77     21.84 o 
  -1  20   2       66.47       60.75      5.56 o 
   0  20   2     3352.31     3459.21     56.78 o 
   1  20   2      895.26      848.13     16.28 o 
   2  20   2      804.49     1006.16     25.41 o 
   3  20   2      325.81      314.87     16.68 o 
  -3  21   2      361.50      354.58     13.50 o 
  -2  21   2     2617.25     2630.54     40.50 o 
  -1  21   2      266.55      259.28     10.72 o 
   0  21   2      433.48      502.68     15.09 o 
   1  21   2      261.47      253.33      9.53 o 
   2  21   2      813.23      881.88     22.24 o 
   3  21   2     1053.65     1086.36     32.96 o 
  -3  22   2      499.18      472.11     15.09 o 
  -2  22   2     1529.52     1487.80     26.21 o 
  -1  22   2      719.04      728.61     17.07 o 
   0  22   2     1930.51     1958.71     38.91 o 
   1  22   2      380.72      327.58     11.91 o 
   2  22   2     1051.27     1097.88     22.24 o 
   3  22   2       53.56       47.65     12.31 o 
  -3  23   2      658.32      711.54     18.66 o 
  -2  23   2     2855.50     2871.96     41.69 o 
  -1  23   2       62.64       77.43      7.94 o 
   0  23   2     1051.03     1157.04     26.21 o 
   1  23   2      274.92      310.11     11.91 o 
   2  23   2      491.12      574.15     16.28 o 
   3  23   2        1.78       12.31     11.91 o 
  -3  24   2      154.47      126.66     11.51 o 
  -2  24   2       92.02      189.80     29.78 o 
  -1  24   2      200.39      206.08     10.72 o 
   0  24   2     1156.01     1105.03     26.21 o 
   1  24   2      251.38      210.05     10.72 o 
   2  24   2      675.13      674.21     23.43 o 
   3  24   2       16.53       29.78     12.71 o 
  -3  25   2       93.41       87.75     11.51 o 
  -2  25   2      694.17      658.73     22.63 o 
  -1  25   2      717.19      723.05     17.87 o 
   0  25   2     3046.56     3068.50     57.97 o 
   1  25   2      261.85      263.65     11.91 o 
   2  25   2     1461.39     1534.25     32.96 o 
   3  25   2       14.31       22.24     19.85 o 
  -3  26   2      393.81      420.09     28.19 o 
  -2  26   2      609.05      570.98     20.25 o 
  -1  26   2     3390.45     3222.56     50.43 o 
   0  26   2     1294.18     1303.56     33.75 o 
   1  26   2       16.02       13.10      7.54 o 
   2  26   2     1214.23     1217.40     27.00 o 
   3  26   2        0.81       16.68     19.06 o 
  -2  27   2       12.20       41.29     17.47 o 
  -1  27   2      536.72      538.42     16.68 o 
   0  27   2      860.31      920.79     27.40 o 
   1  27   2       94.23       88.55      9.53 o 
   2  27   2      158.15      193.77     16.28 o 
  -2  28   2        2.12        0.00     18.26 o 
  -1  28   2       16.68       24.22      9.13 o 
   0  28   2     1316.88     1330.96     35.34 o 
   1  28   2     2551.62     2368.88     44.47 o 
   2  28   2       21.28       69.88     17.47 o 
  -1  29   2      498.69      519.36     19.06 o 
   0  29   2     1067.09     1031.17     30.18 o 
   1  29   2      340.62      343.46     16.28 o 
   2  29   2      920.68      841.77     31.37 o 
  -2  30   2       34.94       70.68     21.84 o 
  -1  30   2     1302.53     1254.72     30.18 o 
   0  30   2       36.55       76.63     13.50 o 
   1  30   2     1879.29     1868.18     38.52 o 
   2  30   2      447.14      254.91     32.96 o 
  -1  31   2     1675.82     1530.68     34.54 o 
   0  31   2      304.19      310.90     18.66 o 
   1  31   2       61.42       78.22     12.31 o 
   0  32   2      476.63      477.67     22.24 o 
   1  32   2     1680.13     1576.34     35.34 o 
   0  33   2        7.83       15.49     35.34 o 
  -4   1   3      325.94      462.18     20.25 o 
  -3   1   3     1046.29     1031.57     17.47 o 
  -2   1   3     2135.15     2086.17     35.34 o 
  -1   1   3     3448.87     2935.89     31.77 o 
   0   1   3     1905.50     2182.26     28.99 o 
   1   1   3     1672.03     1649.80     22.63 o 
   2   1   3      441.76      447.89     11.91 o 
   3   1   3     3757.62     3501.30     48.44 o 
   4   1   3     1050.41      809.61     32.16 o 
  -4   2   3     2756.56     3450.88     72.27 o 
  -3   2   3       23.43       19.46      4.76 o 
  -2   2   3     2710.26     2516.19     32.56 o 
  -1   2   3     1040.97     1133.22     13.50 o 
   0   2   3     5059.32     5463.59     71.07 o 
   1   2   3    15752.30    14009.58    170.74 o 
   2   2   3    12711.42    13147.56    166.77 o 
   3   2   3      863.43      804.45     16.28 o 
   4   2   3      136.15      131.82     13.90 o 
  -4   3   3        0.46       33.35     15.88 o 
  -3   3   3     1231.20     1158.63     17.47 o 
  -2   3   3      359.83      426.05      8.34 o 
  -1   3   3     3539.15     3256.71     34.94 o 
   0   3   3     2971.51     2730.60     36.13 o 
   1   3   3     2121.27     2123.89     25.41 o 
   2   3   3     5376.98     5183.26     61.54 o 
   3   3   3      165.02      169.55      8.74 o 
   4   3   3      370.05      270.00     18.66 o 
  -4   4   3      590.91      717.10     30.97 o 
  -3   4   3      282.43      255.71      7.94 o 
  -2   4   3      892.10      966.05     13.10 o 
  -1   4   3       38.84       16.68      1.99 o 
   0   4   3     5949.35     5712.15     79.41 o 
   1   4   3     1701.81     1507.25     17.47 o 
   2   4   3     5414.45     5456.44     64.72 o 
   3   4   3      769.45      769.91     15.88 o 
   4   4   3      459.23      339.89     19.46 o 
  -4   5   3      187.12      223.15     24.62 o 
  -3   5   3      597.14      597.58     11.91 o 
  -2   5   3     2547.62     2572.18     32.96 o 
  -1   5   3       80.46      142.55      3.57 o 
   0   5   3     2553.69     2946.61     39.31 o 
   1   5   3      498.23      550.33      7.94 o 
   2   5   3     1258.69     1426.65     28.99 o 
   3   5   3     1460.85     1410.77     25.81 o 
   4   5   3      866.22     1099.07     43.68 o 
  -4   6   3      880.72      982.33     51.22 o 
  -3   6   3      397.95      377.61      9.53 o 
  -2   6   3     1240.17     1197.54     21.04 o 
  -1   6   3      760.92      619.42      8.34 o 
   0   6   3     8351.54     8580.14    111.57 o 
   1   6   3     1789.39     1555.69     18.26 o 
   2   6   3      634.12      748.07     12.31 o 
   3   6   3     5085.71     4804.46     79.02 o 
   4   6   3      246.13      233.47     19.06 o 
  -4   7   3      154.25      142.55     32.56 o 
  -3   7   3     5795.09     5802.28     73.85 o 
  -2   7   3     1484.64     1476.68     21.44 o 
  -1   7   3      498.27      493.55      7.15 o 
   0   7   3     5363.91     5096.31     67.10 o 
   1   7   3     5703.56     5751.06     61.15 o 
   2   7   3     8825.34     8877.94    107.21 o 
   3   7   3      444.13      448.68     15.49 o 
   4   7   3      217.22      208.06     16.28 o 
  -4   8   3      288.96      335.12     22.63 o 
  -3   8   3      510.41      518.17     12.31 o 
  -2   8   3      100.45      159.62     12.31 o 
  -1   8   3      199.26      161.21      4.76 o 
   0   8   3      486.57      392.70      7.54 o 
   1   8   3        4.49        9.13      2.38 o 
   2   8   3     4223.35     4171.94     49.63 o 
   3   8   3      684.39      673.82     18.66 o 
   4   8   3      795.57      809.21     29.78 o 
  -4   9   3       62.70       96.49     19.06 o 
  -3   9   3      490.10      478.46     11.91 o 
  -2   9   3      104.61      129.05     11.91 o 
  -1   9   3      804.73      812.39     11.91 o 
   0   9   3      788.78      977.17     15.09 o 
   1   9   3     1066.73     1077.63     13.90 o 
   2   9   3     1525.28     1571.18     32.16 o 
   3   9   3       18.86        6.75      7.94 o 
   4   9   3       28.16       39.71     13.90 o 
  -4  10   3       43.89       47.25     15.49 o 
  -3  10   3      674.86      672.23     15.49 o 
  -2  10   3      201.26      175.50     11.51 o 
  -1  10   3     2617.75     2309.32     28.59 o 
   0  10   3    10316.31    10652.01    138.58 o 
   1  10   3     3248.89     3423.48     37.72 o 
   2  10   3     2381.29     2345.85     35.34 o 
   3  10   3     4326.17     4312.11     72.66 o 
   4  10   3     1649.95     1539.02     36.93 o 
  -4  11   3        0.50       41.29     15.88 o 
  -3  11   3     3672.39     3676.01     54.40 o 
  -2  11   3       70.57      112.37     12.71 o 
  -1  11   3      680.81      581.70      9.93 o 
   0  11   3     3424.55     3339.30     45.66 o 
   1  11   3     4417.73     4470.14     48.84 o 
   2  11   3    10430.87    10637.72    134.21 o 
   3  11   3      686.91      718.29     19.85 o 
   4  11   3        0.36       27.79     15.88 o 
  -4  12   3       43.57       77.82     13.10 o 
  -3  12   3      168.36      171.13      9.93 o 
  -2  12   3      867.70      845.35     15.49 o 
  -1  12   3      450.31      481.64      9.13 o 
   0  12   3      188.63      194.96      5.56 o 
   1  12   3     4862.98     4562.65     53.21 o 
   2  12   3       20.00       18.26      9.53 o 
   3  12   3      794.68      738.14     20.25 o 
   4  12   3        4.83        1.99     15.49 o 
  -4  13   3      472.86      511.02     19.46 o 
  -3  13   3     2153.62     2242.22     36.53 o 
  -2  13   3     2406.39     2372.45     33.75 o 
  -1  13   3     2686.53     2694.87     33.35 o 
   0  13   3      411.12      325.99      7.54 o 
   1  13   3     1723.05     1801.48     23.82 o 
   2  13   3     1085.16     1126.87     22.24 o 
   3  13   3     1323.78     1230.90     28.19 o 
   4  13   3       20.33       38.52     17.07 o 
  -4  14   3      142.69      133.02     14.29 o 
  -3  14   3      281.52      278.74     11.51 o 
  -2  14   3       14.31       11.12      6.35 o 
  -1  14   3        5.35       19.85      3.97 o 
   0  14   3      288.34      223.15      6.35 o 
   1  14   3      188.35      199.72      6.35 o 
   2  14   3      133.17      141.35     10.72 o 
   3  14   3     1609.32     1516.38     32.56 o 
   4  14   3     1377.79     1486.60     36.53 o 
  -4  15   3       49.98       56.38     14.29 o 
  -3  15   3      439.02      438.36     13.90 o 
  -2  15   3     3648.76     3441.74     51.62 o 
  -1  15   3     8385.62     8080.24     99.27 o 
   0  15   3       13.58       24.22      4.76 o 
   1  15   3     1671.22     1697.84     23.03 o 
   2  15   3      570.43      599.57     15.09 o 
   3  15   3      991.44      903.72     23.82 o 
   4  15   3      579.41      703.20     25.81 o 
  -4  16   3      537.68      638.87     21.44 o 
  -3  16   3      536.90      580.11     15.88 o 
  -2  16   3     1156.31     1069.29     21.44 o 
  -1  16   3       59.43       63.93      5.56 o 
   0  16   3      643.44      628.95     13.10 o 
   1  16   3     8165.82     8011.15     91.72 o 
   2  16   3     1646.29     1648.61     29.78 o 
   3  16   3      165.69      182.25     13.10 o 
   4  16   3        5.03       26.21     27.40 o 
  -4  17   3      798.56      920.00     25.41 o 
  -3  17   3      390.93      413.34     14.29 o 
  -2  17   3       30.85       23.82      8.34 o 
  -1  17   3       68.34       75.44      5.96 o 
   0  17   3       39.92       68.29      5.96 o 
   1  17   3     1114.25     1109.39     17.07 o 
   2  17   3      343.36      341.47     12.71 o 
   3  17   3     1094.05     1055.39     26.60 o 
   4  17   3       69.13       92.91     39.31 o 
  -4  18   3      325.35      285.49     30.57 o 
  -3  18   3       35.23       32.96      8.74 o 
  -2  18   3      148.72      151.28      9.93 o 
  -1  18   3      605.06      605.92     12.71 o 
   0  18   3     1328.62     1413.94     24.22 o 
   1  18   3     3494.46     3409.98     42.49 o 
   2  18   3      437.09      516.18     22.63 o 
   3  18   3      811.64      771.10     22.63 o 
  -3  19   3      183.52      183.84     10.72 o 
  -2  19   3      776.54      793.33     21.84 o 
  -1  19   3      694.38      707.17     15.88 o 
   0  19   3     1087.99     1061.75     21.44 o 
   1  19   3       23.64       22.24      5.16 o 
   2  19   3       99.89       96.09     13.10 o 
   3  19   3     1629.27     1534.25     34.54 o 
  -3  20   3        2.34       11.51      8.34 o 
  -2  20   3     2105.17     1935.68     40.90 o 
  -1  20   3     1456.51     1403.22     25.41 o 
   0  20   3      846.57      938.66     22.24 o 
   1  20   3     3429.82     3303.96     44.87 o 
   2  20   3       69.53       88.15     10.72 o 
   3  20   3       40.67       47.25     11.91 o 
  -3  21   3      965.55      941.04     20.25 o 
  -2  21   3     1234.43     1186.03     30.18 o 
  -1  21   3      219.19      222.75     10.32 o 
   0  21   3     3811.51     4012.32     71.47 o 
   1  21   3      879.82      859.64     16.68 o 
   2  21   3      351.74      371.25     15.88 o 
   3  21   3       23.13       11.12     11.12 o 
  -3  22   3        1.31        9.93      8.74 o 
  -2  22   3      348.67      358.95     15.49 o 
  -1  22   3       92.57       94.50      8.74 o 
   0  22   3       23.75       32.16      7.94 o 
   1  22   3     1459.18     1350.01     25.01 o 
   2  22   3     2476.46     2592.82     44.47 o 
   3  22   3      154.39      158.03     15.09 o 
  -3  23   3       35.99       42.88      9.93 o 
  -2  23   3      163.98      131.82     11.51 o 
  -1  23   3      369.07      343.86     12.71 o 
   0  23   3      333.19      329.56     13.50 o 
   1  23   3       87.37       68.69      7.94 o 
   2  23   3     1043.03     1092.32     28.59 o 
   3  23   3      153.47      117.53     15.09 o 
  -3  24   3      105.93      118.32     12.71 o 
  -2  24   3     2117.29     2036.54     42.88 o 
  -1  24   3     2052.78     1945.21     38.12 o 
   0  24   3     4857.31     5065.73     89.34 o 
   1  24   3      108.62       91.72      9.13 o 
   2  24   3      435.76      432.00     16.28 o 
   3  24   3      414.30      420.49     20.25 o 
  -3  25   3      715.73      712.33     21.04 o 
  -2  25   3      821.07      843.36     29.38 o 
  -1  25   3      277.00      293.43     14.29 o 
   0  25   3     2466.92     2453.06     48.04 o 
   1  25   3      471.42      395.87     13.50 o 
   2  25   3      629.69      632.12     28.59 o 
   3  25   3      436.25      399.05     29.78 o 
  -3  26   3      598.92      619.42     45.66 o 
  -2  26   3       73.52      129.05     18.66 o 
  -1  26   3       49.01       54.00      9.93 o 
   0  26   3      860.21      877.51     23.43 o 
   1  26   3       10.95       23.82      8.34 o 
   2  26   3      721.30      706.38     27.00 o 
   3  26   3      456.51      413.34     43.28 o 
  -2  27   3      582.59      545.56     21.44 o 
  -1  27   3      481.29      479.26     17.47 o 
   0  27   3      920.99     1008.14     28.99 o 
   1  27   3        2.91       17.47      9.13 o 
   2  27   3     1859.53     1791.55     39.71 o 
  -2  28   3      773.04      681.36     23.43 o 
  -1  28   3      825.65      774.67     22.63 o 
   0  28   3     1582.23     1641.06     41.29 o 
   1  28   3       35.30       25.41      9.53 o 
   2  28   3      700.06      657.54     23.82 o 
  -2  29   3      134.96      169.55     19.85 o 
  -1  29   3     3812.22     3816.17     66.31 o 
   0  29   3      716.05      725.83     25.41 o 
   1  29   3      110.09      111.97     12.71 o 
   2  29   3        6.78       48.84     18.26 o 
  -1  30   3       40.59       52.02     11.51 o 
   0  30   3      725.60      738.93     26.21 o 
   1  30   3      866.59      879.49     24.62 o 
   2  30   3        8.96       34.15     27.00 o 
  -1  31   3        8.62       20.65     11.91 o 
   0  31   3      161.13      168.35     19.06 o 
   1  31   3      189.52      213.62     15.09 o 
  -1  32   3        5.59       35.74     27.40 o 
   0  32   3       63.05       64.72     17.47 o 
   1  32   3      847.80      819.94     34.94 o 
  -4   0   4      711.42      850.11     33.75 o 
  -3   0   4      128.16      133.41      9.53 o 
  -2   0   4     3039.25     2846.15     45.27 o 
  -1   0   4     3982.34     4021.85     61.15 o 
   0   0   4     3039.21     3311.11     73.85 o 
   1   0   4    37848.63    36224.87    619.02 o 
   2   0   4    18164.62    19074.12    330.75 o 
   3   0   4     4232.89     4131.05     79.81 o 
   4   0   4        3.26        0.00     17.87 o 
  -4   1   4       99.19      180.66     17.07 o 
  -3   1   4        2.90        3.57      4.76 o 
  -2   1   4      587.82      610.68     10.72 o 
  -1   1   4    12376.18    11832.48    122.69 o 
   0   1   4     7197.17     7615.27    105.62 o 
   1   1   4     9417.16     9524.75    117.53 o 
   2   1   4     1337.89     1460.40     24.62 o 
   3   1   4      594.57      557.87     13.50 o 
   4   1   4      193.97      141.35     15.09 o 
  -4   2   4       89.96       88.94     13.90 o 
  -3   2   4      524.44      516.58     11.51 o 
  -2   2   4     1597.39     1555.30     54.00 o 
  -1   2   4       36.66       39.31      2.78 o 
   0   2   4      914.61      866.39     12.71 o 
   1   2   4     2550.96     2362.53     31.77 o 
   2   2   4      666.76      735.36     26.21 o 
   3   2   4      149.17      138.97      8.74 o 
   4   2   4      267.40      142.15     14.69 o 
  -4   3   4      224.07      315.27     28.19 o 
  -3   3   4      336.08      324.40      8.74 o 
  -2   3   4      381.65      430.42     21.44 o 
  -1   3   4    11117.74    10310.54    114.75 o 
   0   3   4    22090.51    23200.80    297.80 o 
   1   3   4      620.10      546.36      8.74 o 
   2   3   4       24.19      237.44     36.13 o 
   3   3   4     1848.06     1741.12     27.79 o 
   4   3   4      874.55      601.15     30.97 o 
  -4   4   4       32.52       19.06     17.07 o 
  -3   4   4      143.55      167.96      7.94 o 
  -2   4   4      346.81      431.61     23.82 o 
  -1   4   4      683.25      655.55      9.93 o 
   0   4   4     8622.78     8992.69    116.74 o 
   1   4   4     4082.34     3842.38     41.69 o 
   2   4   4     2584.92     2596.79     44.47 o 
   3   4   4     3451.59     3274.58     46.06 o 
   4   4   4      356.74      180.27     23.43 o 
  -4   5   4        8.01        1.19     13.10 o 
  -3   5   4      169.52      157.24      7.54 o 
  -2   5   4     2797.98     2671.84     39.71 o 
  -1   5   4     2014.38     2225.54     27.00 o 
   0   5   4      794.80      742.11     11.51 o 
   1   5   4     6003.93     5874.95     62.34 o 
   2   5   4     6740.26     6987.92     97.68 o 
   3   5   4      436.86      419.70     11.91 o 
   4   5   4        0.89        2.38     13.90 o 
  -4   6   4      116.71      119.12     13.90 o 
  -3   6   4      127.48      119.12      7.15 o 
  -2   6   4       49.45       21.44      6.35 o 
  -1   6   4        3.20        4.76      1.99 o 
   0   6   4     3969.02     3939.66     52.41 o 
   1   6   4     9979.53     9591.46    100.46 o 
   2   6   4     1871.81     1943.62     28.59 o 
   3   6   4      125.91      124.68      9.13 o 
   4   6   4       20.28       10.72     14.69 o 
  -4   7   4       30.58       77.03     17.87 o 
  -3   7   4      175.33      184.24      8.34 o 
  -2   7   4     1895.37     2053.21     51.22 o 
  -1   7   4      487.86      345.05      5.96 o 
   0   7   4       36.14       35.74      3.18 o 
   1   7   4     1736.60     1654.17     19.46 o 
   2   7   4       47.29      375.22     34.54 o 
   3   7   4      828.14      758.39     20.25 o 
   4   7   4      607.16      645.62     24.22 o 
  -4   8   4        3.74        0.00     21.04 o 
  -3   8   4       66.34       64.72      6.75 o 
  -2   8   4       23.24       11.91     17.47 o 
  -1   8   4      887.27      909.67     11.91 o 
   0   8   4    14380.38    14528.15    188.21 o 
   1   8   4       16.25       13.10      2.78 o 
   2   8   4       39.33       98.07     10.32 o 
   3   8   4     4351.69     4096.10     69.49 o 
   4   8   4      292.18      260.08     23.82 o 
  -4   9   4       61.50       75.04     18.66 o 
  -3   9   4      607.84      573.36     13.10 o 
  -2   9   4     3042.21     2999.02     44.87 o 
  -1   9   4       37.97       52.41      3.18 o 
   0   9   4    11469.81    12081.04    157.24 o 
   1   9   4     7218.90     6908.90     73.46 o 
   2   9   4     9300.76     9413.57    136.99 o 
   3   9   4     1809.57     1747.08     35.34 o 
   4   9   4      485.51      474.89     22.63 o 
  -4  10   4       62.94       21.04     18.66 o 
  -3  10   4     1031.23      965.26     19.46 o 
  -2  10   4      862.36      885.45     22.63 o 
  -1  10   4      380.12      355.77      6.75 o 
   0  10   4      587.46      515.79      9.53 o 
   1  10   4      155.03      149.30      4.76 o 
   2  10   4      165.41      179.87     11.91 o 
   3  10   4       58.17       64.32      9.53 o 
   4  10   4       45.85       61.94     15.09 o 
  -4  11   4      535.67      540.01     20.65 o 
  -3  11   4       19.60       15.09      6.75 o 
  -2  11   4     1226.33     1115.35     51.22 o 
  -1  11   4      750.66      688.51     11.12 o 
   0  11   4      163.76      119.12      4.76 o 
   1  11   4     2729.49     2721.07     30.97 o 
   2  11   4     2348.97     2649.60     54.00 o 
   3  11   4     1062.61      979.55     24.22 o 
   4  11   4      178.55      172.33     17.47 o 
  -4  12   4      161.06      208.86     20.65 o 
  -3  12   4       67.96       81.80      8.34 o 
  -2  12   4      836.85      849.32     15.49 o 
  -1  12   4     3858.38     4050.84     48.04 o 
   0  12   4    17693.70    18402.69    238.24 o 
   1  12   4     5105.23     5219.00     60.75 o 
   2  12   4       13.75       14.69      7.15 o 
   3  12   4      464.29      514.99     17.47 o 
   4  12   4      758.59      717.49     27.40 o 
  -4  13   4        3.43        5.16     17.47 o 
  -3  13   4        6.57        8.34      7.15 o 
  -2  13   4      360.52      393.09     15.09 o 
  -1  13   4     5058.91     4990.69     58.37 o 
   0  13   4      389.69      320.43      7.94 o 
   1  13   4     6745.78     6674.63     76.63 o 
   2  13   4     1422.52     1621.61     39.31 o 
   3  13   4      388.96      418.90     15.88 o 
   4  13   4      423.20      457.42     21.84 o 
  -4  14   4      251.01      289.46     21.84 o 
  -3  14   4     1982.91     2009.14     34.15 o 
  -2  14   4      663.71      614.65     15.09 o 
  -1  14   4     1299.48     1238.84     17.87 o 
   0  14   4       31.68       24.62      4.37 o 
   1  14   4     5359.55     5111.00     59.96 o 
   2  14   4     4887.53     4927.16     72.27 o 
   3  14   4       49.89       44.87      9.93 o 
   4  14   4       29.70       15.49     16.68 o 
  -4  15   4      496.31      553.90     26.21 o 
  -3  15   4       45.87       42.88      7.94 o 
  -2  15   4        3.68        3.18      8.74 o 
  -1  15   4     5142.29     5037.14     59.56 o 
   0  15   4     1739.14     1776.46     28.59 o 
   1  15   4     1096.54     1145.92     17.07 o 
   2  15   4     5036.67     5038.33     72.66 o 
   3  15   4      265.55      270.40     14.69 o 
   4  15   4        8.11        9.53     27.00 o 
  -4  16   4      226.73      217.99     23.82 o 
  -3  16   4     1029.82     1010.53     21.84 o 
  -2  16   4      292.61      354.58     17.47 o 
  -1  16   4     1947.80     1953.55     28.19 o 
   0  16   4     1744.03     1835.23     29.78 o 
   1  16   4      465.07      446.70      9.93 o 
   2  16   4     1086.61     1182.85     27.00 o 
   3  16   4      569.97      556.29     19.06 o 
  -4  17   4      274.17      302.56     27.79 o 
  -3  17   4        1.75        5.96      7.94 o 
  -2  17   4       69.01       65.91      9.53 o 
  -1  17   4    13229.77    13122.14    159.22 o 
   0  17   4     2662.81     2735.77     42.09 o 
   1  17   4     4133.34     4125.09     50.03 o 
   2  17   4     1150.38     1171.34     23.43 o 
   3  17   4        5.99       11.91      9.93 o 
  -4  18   4      131.18      212.83     23.43 o 
  -3  18   4      210.52      235.86     12.31 o 
  -2  18   4     2489.71     2359.75     40.10 o 
  -1  18   4       15.62       26.21      5.96 o 
   0  18   4     2679.20     2856.47     44.07 o 
   1  18   4     3179.88     3221.37     40.50 o 
   2  18   4     2556.54     2674.22     43.28 o 
   3  18   4     1033.50      922.38     25.41 o 
  -4  19   4      312.79      417.71     48.04 o 
  -3  19   4      600.78      543.18     16.68 o 
  -2  19   4      971.84      949.78     20.65 o 
  -1  19   4      468.59      473.70     15.09 o 
   0  19   4       32.03       28.59      6.75 o 
   1  19   4      398.41      396.27     10.32 o 
   2  19   4      285.12      261.66     12.71 o 
   3  19   4      160.23      140.56     13.90 o 
  -3  20   4      103.54      117.13     11.12 o 
  -2  20   4       52.30       44.47      9.13 o 
  -1  20   4     3468.56     3438.96     57.57 o 
   0  20   4       16.31       21.04      7.94 o 
   1  20   4     2260.75     2156.45     29.38 o 
   2  20   4     2168.35     2247.77     40.10 o 
   3  20   4      315.91      288.27     17.07 o 
  -3  21   4       26.58       26.21      9.93 o 
  -2  21   4      540.44      519.76     17.07 o 
  -1  21   4     2820.77     2789.77     48.84 o 
   0  21   4     3584.77     3688.72     66.71 o 
   1  21   4     1699.46     1648.61     26.21 o 
   2  21   4       55.75       77.43     11.51 o 
   3  21   4      300.09      285.49     17.07 o 
  -3  22   4      161.22      181.46     11.91 o 
  -2  22   4      442.74      420.49     26.21 o 
  -1  22   4       21.89       32.16      7.94 o 
   0  22   4     1131.06     1195.95     27.00 o 
   1  22   4      367.74      313.68     10.72 o 
   2  22   4      135.12      192.97     15.09 o 
   3  22   4      936.19      931.51     27.00 o 
  -3  23   4      112.47       97.68     10.72 o 
  -2  23   4     1400.77     1282.12     33.35 o 
  -1  23   4     1371.49     1363.51     29.38 o 
   0  23   4     1479.34     1618.43     34.15 o 
   1  23   4        5.90       14.69      7.15 o 
   2  23   4      111.74      227.12     17.87 o 
   3  23   4      356.11      348.22     19.46 o 
  -3  24   4       49.62       38.12     10.32 o 
  -2  24   4       37.16       41.69     13.50 o 
  -1  24   4        1.97        8.34      8.34 o 
   0  24   4      435.28      419.70     15.49 o 
   1  24   4     1027.63      990.67     21.44 o 
   2  24   4      946.23      962.48     24.22 o 
   3  24   4      316.38      272.39     21.84 o 
  -3  25   4      771.94      805.24     35.74 o 
  -2  25   4     2009.04     1839.99     40.50 o 
  -1  25   4        3.09        5.56      8.34 o 
   0  25   4        9.89       21.84      9.93 o 
   1  25   4     1087.51      971.22     21.44 o 
   2  25   4       49.11       63.53     19.46 o 
   3  25   4        4.75       20.65     30.97 o 
  -2  26   4     1094.62     1029.98     30.18 o 
  -1  26   4      474.35      438.36     17.07 o 
   0  26   4     4321.03     4389.53     88.94 o 
   1  26   4      480.22      460.99     15.49 o 
   2  26   4       23.93       51.22     19.06 o 
  -2  27   4        5.46       57.18     21.04 o 
  -1  27   4      169.21      191.38     13.50 o 
   0  27   4      950.74      958.11     28.59 o 
   1  27   4       72.58       79.81     11.12 o 
   2  27   4      512.34      733.77     36.53 o 
  -2  28   4        4.25       23.03     16.68 o 
  -1  28   4       81.09       87.35     11.91 o 
   0  28   4      981.94     1049.84     35.34 o 
   1  28   4      152.87      191.78     13.50 o 
   2  28   4        0.87       11.91     20.65 o 
  -2  29   4      608.14      584.87     32.16 o 
  -1  29   4       10.01       13.10     10.32 o 
   0  29   4      272.52      301.37     21.04 o 
   1  29   4      365.15      379.99     17.07 o 
   2  29   4      102.46       93.71     27.79 o 
  -1  30   4        3.97       10.72     11.12 o 
   0  30   4      329.39      348.22     22.63 o 
   1  30   4       16.32       18.66     11.12 o 
  -1  31   4     1085.79      972.41     38.91 o 
   0  31   4      479.04      463.77     26.21 o 
   1  31   4       73.54       89.74     15.49 o 
  -1  32   4        2.10        0.00     25.81 o 
   0  32   4      186.45      171.13     40.50 o 
   1  32   4      137.64      175.10     29.38 o 
  -4   1   5        0.87       94.10     16.68 o 
  -3   1   5      386.14      421.28     13.50 o 
  -2   1   5      614.14      667.07     13.90 o 
  -1   1   5    15671.28    15079.67    167.16 o 
   0   1   5    11262.69    11116.58    155.25 o 
   1   1   5     4849.24     4781.43     61.15 o 
   2   1   5      391.10      421.28     13.50 o 
   3   1   5      222.43      207.27      9.93 o 
   4   1   5       78.98       54.00     16.28 o 
  -4   2   5      107.85      102.44     14.69 o 
  -3   2   5     3954.78     3923.38     63.53 o 
  -2   2   5     3835.25     4068.31     46.85 o 
  -1   2   5     8264.21     8057.21     90.53 o 
   0   2   5      690.62      733.38     12.71 o 
   1   2   5     6410.16     6038.14     76.24 o 
   2   2   5     6119.66     6199.74     81.00 o 
   3   2   5      993.81      889.02     18.26 o 
   4   2   5       66.17       81.40     15.49 o 
  -4   3   5      127.90      175.50     15.88 o 
  -3   3   5      293.47      305.74     10.32 o 
  -2   3   5     9043.35     9192.01     98.07 o 
  -1   3   5     2343.38     2275.57     27.79 o 
   0   3   5     2461.15     2556.69     34.94 o 
   1   3   5     5696.90     5294.04     61.54 o 
   2   3   5      197.47      234.66     11.12 o 
   3   3   5      584.58      520.15     13.50 o 
   4   3   5      123.70      102.44     15.49 o 
  -4   4   5       27.48       61.15     14.69 o 
  -3   4   5        8.21       13.90      5.56 o 
  -2   4   5     2719.13     2775.47     41.29 o 
  -1   4   5     1044.92     1086.36     14.69 o 
   0   4   5    11154.03    11222.59    145.33 o 
   1   4   5    17160.43    16449.14    170.34 o 
   2   4   5      653.43      748.46     23.43 o 
   3   4   5      345.12      333.93     11.12 o 
   4   4   5       98.97       82.59     21.84 o 
  -4   5   5       13.79        0.00     16.68 o 
  -3   5   5      142.08      148.10      7.94 o 
  -2   5   5       24.30       38.52     29.78 o 
  -1   5   5     9162.20     8835.85     99.27 o 
   0   5   5     9674.55     9901.17    129.05 o 
   1   5   5     7490.09     7725.26     81.40 o 
   2   5   5       19.75      163.59     23.03 o 
   3   5   5       75.87       69.88      7.94 o 
   4   5   5      526.64      509.03     23.03 o 
  -4   6   5      719.76      839.79     24.62 o 
  -3   6   5       77.30       88.94      6.75 o 
  -2   6   5       47.35       46.85     11.12 o 
  -1   6   5     9535.93     9835.65    110.38 o 
   0   6   5    18540.31    20194.63    260.47 o 
   1   6   5      266.52      214.41      5.16 o 
   2   6   5     2011.92     2108.80     33.35 o 
   3   6   5      771.51      724.64     17.47 o 
   4   6   5       55.25       79.41     19.06 o 
  -4   7   5        1.57        0.00     18.26 o 
  -3   7   5      393.86      408.18     11.12 o 
  -2   7   5     8231.05     7908.70     98.87 o 
  -1   7   5      739.88      609.89      9.93 o 
   0   7   5        5.40        1.59      3.18 o 
   1   7   5     7287.55     7161.83     75.84 o 
   2   7   5     3462.14     3459.21     48.04 o 
   3   7   5     1560.93     1448.49     30.97 o 
   4   7   5       13.45       18.66     16.28 o 
  -4   8   5      104.50       93.31     23.43 o 
  -3   8   5        3.91        9.53      5.96 o 
  -2   8   5     1219.64     1168.56     19.06 o 
  -1   8   5      289.26      258.49      6.35 o 
   0   8   5     8310.77     8652.40    113.56 o 
   1   8   5     5520.47     5440.16     58.77 o 
   2   8   5      237.89      266.03      9.53 o 
   3   8   5       37.96       52.02      9.53 o 
   4   8   5       87.98      109.19     18.66 o 
  -4   9   5       83.32       57.57     15.88 o 
  -3   9   5       78.78       83.38      7.15 o 
  -2   9   5     2277.81     2232.29     60.35 o 
  -1   9   5       30.46       64.72      3.97 o 
   0   9   5     1237.46     1428.24     21.44 o 
   1   9   5     3444.74     3365.11     37.72 o 
   2   9   5      100.31      433.59     41.29 o 
   3   9   5      256.20      239.43     13.10 o 
   4   9   5       57.74       42.88     15.88 o 
  -4  10   5      196.15      300.18     25.41 o 
  -3  10   5        7.61       14.29      6.75 o 
  -2  10   5      851.57      812.79     15.49 o 
  -1  10   5     9497.66     9691.12    109.19 o 
   0  10   5    18972.81    19597.05    253.33 o 
   1  10   5     3653.40     3525.92     39.31 o 
   2  10   5      115.74      131.82      9.53 o 
   3  10   5      215.58      227.91     13.10 o 
   4  10   5       30.32      213.62     29.38 o 
  -4  11   5       17.01       25.01     15.88 o 
  -3  11   5      424.97      410.96     12.71 o 
  -2  11   5     3861.55     3830.47     58.77 o 
  -1  11   5     1547.61     1629.15     23.82 o 
   0  11   5        6.58        4.37      3.97 o 
   1  11   5     5632.52     5378.22     58.37 o 
   2  11   5     2737.75     2867.19     63.13 o 
   3  11   5      150.66      157.24     11.91 o 
   4  11   5      323.45      304.55     20.65 o 
  -4  12   5       64.91       54.00     15.09 o 
  -3  12   5      475.46      418.50     13.10 o 
  -2  12   5      156.51      166.77      7.94 o 
  -1  12   5     1780.00     1605.72     23.82 o 
   0  12   5       15.03        6.35      3.97 o 
   1  12   5      734.21      717.10     12.31 o 
   2  12   5     3794.72     3833.25     58.77 o 
   3  12   5      142.29      140.16     11.91 o 
   4  12   5       51.95       54.79     17.47 o 
  -4  13   5       10.91       73.06     15.88 o 
  -3  13   5      177.93      195.75     10.72 o 
  -2  13   5     4588.80     4655.96     80.60 o 
  -1  13   5     5485.77     5340.10     67.90 o 
   0  13   5     2472.13     2501.90     35.74 o 
   1  13   5      228.43      255.71      7.54 o 
   2  13   5     1954.79     2077.83     50.03 o 
   3  13   5      107.93      121.90     11.91 o 
   4  13   5      240.56      276.75     28.19 o 
  -4  14   5        1.18        1.59     17.87 o 
  -3  14   5      173.97      186.62     10.72 o 
  -2  14   5      511.12      524.92     30.57 o 
  -1  14   5     5411.67     5281.73     67.50 o 
   0  14   5    12175.01    13049.48    170.34 o 
   1  14   5     4012.07     3935.69     47.65 o 
   2  14   5       47.74       77.43     19.06 o 
   3  14   5      112.70      114.35     11.91 o 
  -4  15   5       26.25       28.59     16.28 o 
  -3  15   5      646.41      659.12     17.47 o 
  -2  15   5      147.25      172.33     26.60 o 
  -1  15   5     2479.62     2437.97     34.15 o 
   0  15   5     5611.05     5768.93     82.99 o 
   1  15   5      731.09      743.30     13.10 o 
   2  15   5      288.22      369.67     24.62 o 
   3  15   5       88.21       50.43     12.31 o 
  -4  16   5        0.49       18.26     16.28 o 
  -3  16   5      895.76      922.38     21.04 o 
  -2  16   5     1225.96     1197.94     27.00 o 
  -1  16   5      230.22      209.65      8.74 o 
   0  16   5     1825.33     1892.01     30.97 o 
   1  16   5     2439.47     2332.75     30.57 o 
   2  16   5      874.34      926.75     23.43 o 
   3  16   5       45.45       37.32     11.12 o 
  -4  17   5      240.07      257.69     19.85 o 
  -3  17   5      519.53      488.78     15.49 o 
  -2  17   5       13.50       53.60     12.31 o 
  -1  17   5      175.90      191.38      8.74 o 
   0  17   5       94.28       89.74      6.75 o 
   1  17   5        0.13        3.57      4.76 o 
   2  17   5      771.00      770.30     23.43 o 
   3  17   5       78.32       67.90     11.91 o 
  -4  18   5       86.73      151.28     28.99 o 
  -3  18   5      500.17      535.24     16.28 o 
  -2  18   5      106.05       81.00     18.26 o 
  -1  18   5     1212.36     1272.98     26.60 o 
   0  18   5      710.83      769.11     16.28 o 
   1  18   5     1319.23     1277.75     19.85 o 
   2  18   5     2759.12     2691.29     50.43 o 
   3  18   5        1.28       11.51     11.12 o 
  -3  19   5      568.19      559.86     17.47 o 
  -2  19   5        5.10       19.85      9.53 o 
  -1  19   5     3717.61     3691.50     61.15 o 
   0  19   5     1128.76     1212.23     24.62 o 
   1  19   5     1482.98     1446.10     21.84 o 
   2  19   5        1.08       21.04     11.51 o 
   3  19   5       41.02       51.62     12.31 o 
  -3  20   5      317.57      350.61     15.09 o 
  -2  20   5      570.07      658.33     27.79 o 
  -1  20   5      207.83      231.88     11.91 o 
   0  20   5       32.97       34.15      9.53 o 
   1  20   5      414.38      357.36     10.32 o 
   2  20   5      446.60      461.78     22.24 o 
   3  20   5      548.25      487.99     19.85 o 
  -3  21   5      755.27      706.77     19.85 o 
  -2  21   5      168.55      144.13     12.71 o 
  -1  21   5       11.18       23.03      7.94 o 
   0  21   5       24.18       47.65      9.93 o 
   1  21   5       54.99       75.04      7.15 o 
   2  21   5      213.47      217.19     15.09 o 
   3  21   5     1075.13     1011.72     28.59 o 
  -3  22   5      186.47      262.86     14.69 o 
  -2  22   5      870.50      772.68     22.63 o 
  -1  22   5      785.96      815.57     21.44 o 
   0  22   5      222.20      249.36     14.29 o 
   1  22   5     3075.33     2971.22     42.09 o 
   2  22   5     1116.08     1171.34     34.54 o 
   3  22   5        4.48       43.28     13.10 o 
  -3  23   5       77.65       71.87     11.91 o 
  -2  23   5     1362.93     1217.00     29.78 o 
  -1  23   5     1362.14     1348.03     29.38 o 
   0  23   5      818.24      886.64     25.81 o 
   1  23   5     2611.76     2449.48     39.71 o 
   2  23   5      268.10      284.69     17.47 o 
   3  23   5      221.55      200.12     24.62 o 
  -3  24   5       12.84       22.63     15.09 o 
  -2  24   5      306.95      312.89     19.85 o 
  -1  24   5      136.76      145.33     11.91 o 
   0  24   5     1005.88     1064.92     29.38 o 
   1  24   5     1575.92     1512.81     28.19 o 
   2  24   5        5.86       17.47     15.09 o 
   3  24   5      402.55      470.52     47.25 o 
  -2  25   5      501.13      515.39     19.85 o 
  -1  25   5      897.74      910.86     23.82 o 
   0  25   5      818.99      734.96     23.82 o 
   1  25   5        5.34       10.32      8.34 o 
   2  25   5       97.09      132.22     21.04 o 
  -2  26   5      326.06      248.56     16.28 o 
  -1  26   5      189.89      169.94     13.10 o 
   0  26   5      123.72      112.37     13.10 o 
   1  26   5      380.35      343.06     15.88 o 
   2  26   5       80.70       77.82     18.66 o 
  -2  27   5     2065.98     1724.45     46.46 o 
  -1  27   5       39.02       51.62     10.72 o 
   0  27   5       55.48       47.65     13.10 o 
   1  27   5     1312.44     1291.65     29.78 o 
   2  27   5      286.47      309.71     22.63 o 
  -2  28   5      431.09      424.46     20.65 o 
  -1  28   5      531.29      564.62     20.25 o 
   0  28   5     1009.90     1109.39     37.32 o 
   1  28   5     1067.68      891.01     28.19 o 
   2  28   5      138.11       84.57     28.19 o 
  -1  29   5       71.31       97.28     13.10 o 
   0  29   5      122.58      168.35     18.66 o 
   1  29   5      121.80       94.90     14.69 o 
   2  29   5        8.70      146.91     32.96 o 
  -1  30   5       35.89       44.47     12.31 o 
   0  30   5      488.16      467.74     25.81 o 
   1  30   5       17.37        6.35     13.50 o 
  -1  31   5       67.84       76.24     30.97 o 
   0  31   5       14.35       20.65     21.04 o 
   1  31   5      524.81      507.45     39.71 o 
  -1  32   5      564.05      691.29     50.43 o 
  -4   0   6      216.31      255.31     23.03 o 
  -3   0   6     6379.07     6322.44    138.97 o 
  -2   0   6     8562.22     8500.33    149.69 o 
  -1   0   6    13215.12    13049.88    221.96 o 
   0   0   6       14.05       24.22      4.76 o 
   1   0   6      120.65      112.37      7.94 o 
   2   0   6      539.81      503.48     17.07 o 
   3   0   6     1300.93     1340.09     34.15 o 
   4   0   6       50.69       42.49     23.82 o 
  -4   1   6      261.93      301.77     17.47 o 
  -3   1   6      126.34      153.27     10.32 o 
  -2   1   6      885.24      945.01     15.49 o 
  -1   1   6     2849.16     2840.59     34.15 o 
   0   1   6     7765.77     7531.10    106.41 o 
   1   1   6     1999.22     1956.73     27.79 o 
   2   1   6       65.89       55.99      7.54 o 
   3   1   6        7.16       15.49      7.15 o 
   4   1   6        0.72        1.19     17.87 o 
  -4   2   6       84.91       89.74     14.69 o 
  -3   2   6      247.05      238.63     11.51 o 
  -2   2   6      513.50      488.78     27.40 o 
  -1   2   6       78.42       75.04      3.97 o 
   0   2   6     3625.98     3820.54     51.22 o 
   1   2   6     1052.44      993.45     16.28 o 
   2   2   6      374.24      449.48     17.87 o 
   3   2   6      105.97      106.02      8.74 o 
   4   2   6       17.11       22.24     19.85 o 
  -4   3   6      377.09      526.11     22.24 o 
  -3   3   6     2232.28     2160.42     39.31 o 
  -2   3   6      927.13      873.14     15.88 o 
  -1   3   6    12306.36    12558.31    140.16 o 
   0   3   6     7069.03     6926.77     90.93 o 
   1   3   6     1214.74     1101.85     17.47 o 
   2   3   6      236.62      278.74     14.29 o 
   3   3   6        0.62        7.54      7.15 o 
   4   3   6        2.56       36.53     21.44 o 
  -4   4   6     1301.30     1538.22     34.15 o 
  -3   4   6      454.01      449.48     14.69 o 
  -2   4   6     2269.59     2238.64     33.35 o 
  -1   4   6     9774.19     9578.75    107.60 o 
   0   4   6       29.51       23.82      3.18 o 
   1   4   6       78.35      133.41      5.16 o 
   2   4   6       91.96       74.25      7.54 o 
   3   4   6      204.34      227.12     10.72 o 
   4   4   6       21.01        0.00     16.68 o 
  -4   5   6        2.21       23.82     13.90 o 
  -3   5   6      978.67      957.72     19.85 o 
  -2   5   6     5309.25     5002.60     64.32 o 
  -1   5   6     7429.80     7215.04     82.19 o 
   0   5   6      212.66      302.96      6.75 o 
   1   5   6     1840.14     1628.36     23.82 o 
   2   5   6        1.55        5.96      7.15 o 
   3   5   6       26.56       19.85      7.54 o 
   4   5   6      429.40      442.33     22.63 o 
  -4   6   6       31.69       53.21     16.68 o 
  -3   6   6     1751.41     1689.50     29.38 o 
  -2   6   6      857.52      822.32     21.04 o 
  -1   6   6       16.65       12.71      3.18 o 
   0   6   6     2710.25     2704.00     37.32 o 
   1   6   6     1641.19     1324.60     18.26 o 
   2   6   6      124.06      160.41      9.13 o 
   3   6   6       15.59       25.01      8.34 o 
   4   6   6      510.23      572.96     25.01 o 
  -4   7   6      256.47      298.19     27.00 o 
  -3   7   6      539.84      529.68     14.29 o 
  -2   7   6      274.18      353.39     22.24 o 
  -1   7   6     3849.66     3834.44     45.66 o 
   0   7   6       16.76       12.31      3.57 o 
   1   7   6     1103.67     1043.08     15.49 o 
   2   7   6      398.33      567.40     31.77 o 
   3   7   6      344.14      301.77     12.71 o 
   4   7   6        0.99       13.90     19.46 o 
  -4   8   6     1337.96     1534.65     49.24 o 
  -3   8   6       56.01       47.25      7.94 o 
  -2   8   6       66.36       55.99      7.54 o 
  -1   8   6     1488.61     1346.84     18.66 o 
   0   8   6     6860.43     7201.14     95.30 o 
   1   8   6     1582.00     1344.06     19.06 o 
   2   8   6      134.89      128.25      8.34 o 
   3   8   6      313.67      284.30     14.29 o 
   4   8   6      330.11      488.39     27.40 o 
  -4   9   6      417.12      459.40     24.22 o 
  -3   9   6     1597.76     1537.43     25.01 o 
  -2   9   6     8685.57     8353.81    115.94 o 
  -1   9   6     3558.90     3346.45     40.50 o 
   0   9   6      230.52      201.71      6.35 o 
   1   9   6      289.71      237.05      6.75 o 
   2   9   6       30.01       52.02     11.12 o 
   3   9   6      681.29      614.26     19.06 o 
   4   9   6      301.21      328.77     21.44 o 
  -4  10   6        7.73       21.44     16.28 o 
  -3  10   6      102.03      133.41      8.34 o 
  -2  10   6      176.54      197.74      8.74 o 
  -1  10   6       34.92       25.81      4.76 o 
   0  10   6     1176.06     1284.90     19.85 o 
   1  10   6     1007.13     1008.54     15.49 o 
   2  10   6     1497.50     1490.97     27.40 o 
   3  10   6        0.57        9.53      9.13 o 
   4  10   6      424.42      506.26     24.62 o 
  -4  11   6        0.37       23.82     16.28 o 
  -3  11   6      117.55      116.74      8.74 o 
  -2  11   6     5292.99     5481.85     87.35 o 
  -1  11   6     1672.22     1569.19     23.43 o 
   0  11   6      868.72      866.39     14.69 o 
   1  11   6      367.35      355.37      8.34 o 
   2  11   6       90.75      165.58     21.84 o 
   3  11   6      135.67      131.43     12.31 o 
   4  11   6      331.52      430.02     50.03 o 
  -4  12   6      593.08      642.05     27.79 o 
  -3  12   6       70.89       80.21      8.74 o 
  -2  12   6      372.88      410.56     23.03 o 
  -1  12   6     2869.18     2935.09     39.71 o 
   0  12   6     8038.85     8450.30    111.97 o 
   1  12   6     3953.69     3697.85     49.24 o 
   2  12   6      103.61      167.16     17.07 o 
   3  12   6      206.29      199.72     13.50 o 
  -4  13   6       46.15       40.10     17.07 o 
  -3  13   6     1654.83     1560.46     28.59 o 
  -2  13   6     4451.59     4503.89     80.60 o 
  -1  13   6      304.34      315.67      9.13 o 
   0  13   6     4140.67     4286.69     63.13 o 
   1  13   6        2.11        8.74      4.76 o 
   2  13   6      345.10      421.28     24.22 o 
   3  13   6        3.51       17.07     10.32 o 
  -4  14   6       39.30       44.87     15.88 o 
  -3  14   6     1858.37     1826.49     32.16 o 
  -2  14   6     2165.67     2319.25     37.32 o 
  -1  14   6      894.55      798.49     15.09 o 
   0  14   6     1850.01     1973.01     31.77 o 
   1  14   6      193.65      175.50      7.94 o 
   2  14   6     2943.05     3085.98     49.63 o 
   3  14   6      363.69      358.55     16.68 o 
  -4  15   6       19.39       65.91     19.46 o 
  -3  15   6      156.30      157.63     10.72 o 
  -2  15   6     2524.19     2630.94     42.49 o 
  -1  15   6     2399.91     2245.79     32.56 o 
   0  15   6     2470.99     2482.44     42.09 o 
   1  15   6      205.14      199.33      8.34 o 
   2  15   6     1196.22     1200.32     27.79 o 
   3  15   6      366.62      318.84     16.28 o 
  -4  16   6       93.27      129.05     21.84 o 
  -3  16   6      134.77      130.24     10.72 o 
  -2  16   6       41.60       68.29     12.31 o 
  -1  16   6     1896.65     1870.56     28.19 o 
   0  16   6     2082.43     2214.42     38.52 o 
   1  16   6     1519.09     1530.68     24.62 o 
   2  16   6     2723.64     2734.18     60.35 o 
   3  16   6      182.11      179.87     14.69 o 
  -4  17   6        3.36      148.50     28.59 o 
  -3  17   6      818.53      843.76     20.65 o 
  -2  17   6      591.11      629.74     19.06 o 
  -1  17   6     2749.47     2719.49     42.09 o 
   0  17   6     9254.66     9612.11    146.91 o 
   1  17   6     1320.11     1277.75     21.84 o 
   2  17   6      805.61      920.00     33.75 o 
   3  17   6       28.52       49.24     12.31 o 
  -3  18   6      904.86      952.16     22.24 o 
  -2  18   6      230.93      281.12     21.44 o 
  -1  18   6     5298.88     5253.15     83.38 o 
   0  18   6      690.08      721.86     19.46 o 
   1  18   6     1624.46     1586.27     25.41 o 
   2  18   6     1199.00     1153.87     28.19 o 
   3  18   6      244.27      272.78     17.07 o 
  -3  19   6      588.64      558.67     19.46 o 
  -2  19   6       33.65       37.32      9.53 o 
  -1  19   6       18.03       29.38      8.34 o 
   0  19   6       17.53       23.03      9.13 o 
   1  19   6      991.45      970.03     18.66 o 
   2  19   6      667.65      631.73     21.44 o 
   3  19   6     1063.13      902.13     26.60 o 
  -3  20   6      833.23      770.70     23.03 o 
  -2  20   6     1070.03     1178.88     25.81 o 
  -1  20   6     1489.19     1402.43     29.38 o 
   0  20   6      259.35      250.94     13.90 o 
   1  20   6      302.12      285.89     11.12 o 
   2  20   6      231.45      265.24     16.28 o 
   3  20   6      462.47      437.17     20.25 o 
  -3  21   6      364.39      382.77     16.28 o 
  -2  21   6       11.39       19.06     12.71 o 
  -1  21   6     1447.57     1455.24     30.57 o 
   0  21   6     4214.90     4514.21     90.13 o 
   1  21   6     1188.59     1203.50     22.24 o 
   2  21   6      185.08      212.83     16.28 o 
   3  21   6      229.32      189.00     16.68 o 
  -3  22   6      100.92      108.40     12.31 o 
  -2  22   6     1257.18     1441.74     42.09 o 
  -1  22   6      625.08      629.74     19.06 o 
   0  22   6       15.50       19.06     11.12 o 
   1  22   6     1559.55     1540.21     28.59 o 
   2  22   6        8.86       39.71     15.88 o 
   3  22   6        0.11        4.37     20.65 o 
  -3  23   6      131.96      111.18     16.28 o 
  -2  23   6      157.81      129.44     15.09 o 
  -1  23   6     3837.03     3802.67     65.12 o 
   0  23   6      639.04      667.46     22.63 o 
   1  23   6      360.86      365.30     17.87 o 
   2  23   6        3.65       29.38     14.69 o 
  -3  24   6      646.33      591.23     46.06 o 
  -2  24   6      211.79      244.19     19.06 o 
  -1  24   6     1278.89     1275.76     29.38 o 
   0  24   6       49.31       62.74     12.71 o 
   1  24   6      128.99      113.16     13.90 o 
   2  24   6       51.51       38.12     15.88 o 
  -2  25   6      649.95      585.27     22.24 o 
  -1  25   6       10.72       34.94     10.32 o 
   0  25   6       10.24       25.01     12.71 o 
   1  25   6     1641.15     1613.27     48.44 o 
   2  25   6       38.67       93.31     18.66 o 
  -2  26   6       43.74       35.74     14.69 o 
  -1  26   6      865.08      885.05     24.22 o 
   0  26   6      216.44      243.80     16.28 o 
   1  26   6     2901.17     2758.40     71.87 o 
   2  26   6       62.47       64.32     19.46 o 
  -2  27   6       44.77       45.66     16.28 o 
  -1  27   6     1091.23     1042.29     27.40 o 
   0  27   6      436.51      429.23     20.25 o 
   1  27   6       28.43       30.57     15.09 o 
   2  27   6       66.30       73.85     26.60 o 
  -1  28   6      340.58      349.42     17.47 o 
   0  28   6       61.23       79.02     15.09 o 
   1  28   6      314.17      329.56     24.22 o 
   2  28   6      818.19      556.29     65.91 o 
  -1  29   6      222.08      182.65     15.49 o 
   0  29   6        0.17       10.72     16.68 o 
   1  29   6      121.23       90.93     19.06 o 
  -1  30   6       21.68       35.74     19.06 o 
   0  30   6        8.09        0.00     17.87 o 
   1  30   6      526.03      470.52     39.31 o 
  -1  31   6       88.11       86.56     33.75 o 
   0  31   6     1327.53     1388.93     80.60 o 
  -4   1   7      459.54      514.20     20.65 o 
  -3   1   7      999.40      906.50     21.44 o 
  -2   1   7      273.86      262.46      8.74 o 
  -1   1   7     2529.79     2557.48     34.15 o 
   0   1   7     1619.19     1432.21     21.44 o 
   1   1   7     1135.88     1064.92     17.47 o 
   2   1   7      159.33      201.31     11.12 o 
   3   1   7        0.88       14.29      7.94 o 
   4   1   7       45.77       77.43     21.84 o 
  -4   2   7      173.34      163.59     16.28 o 
  -3   2   7     3948.02     3874.94     63.93 o 
  -2   2   7     2062.20     2074.66     34.15 o 
  -1   2   7     4786.29     4711.95     55.19 o 
   0   2   7     2379.79     2277.95     34.54 o 
   1   2   7       19.88       11.91      3.97 o 
   2   2   7      743.41      775.46     19.06 o 
   3   2   7     3174.18     3122.90     46.06 o 
   4   2   7       12.17        0.00     21.44 o 
  -4   3   7       36.79       68.69     15.49 o 
  -3   3   7     2554.41     2457.42     43.68 o 
  -2   3   7     1139.66     1157.44     21.84 o 
  -1   3   7      782.76      727.02     11.91 o 
   0   3   7      380.08      327.18      7.54 o 
   1   3   7      206.67      200.91      7.15 o 
   2   3   7      355.78      449.48     21.84 o 
   3   3   7      271.55      245.39     11.91 o 
   4   3   7      427.82      357.36     21.04 o 
  -4   4   7     1593.58     1765.74     37.72 o 
  -3   4   7     2094.69     2030.98     37.72 o 
  -2   4   7       84.82       87.75      7.94 o 
  -1   4   7      244.14      213.22      6.35 o 
   0   4   7        3.65       11.51      3.57 o 
   1   4   7     2420.75     2280.33     32.16 o 
   2   4   7      436.62      433.99     12.31 o 
   3   4   7     1428.93     1365.90     25.01 o 
   4   4   7      180.97      273.97     21.84 o 
  -4   5   7      173.13      174.31     17.87 o 
  -3   5   7      647.75      657.54     16.28 o 
  -2   5   7      143.45      128.25      8.34 o 
  -1   5   7     1516.65     1551.72     21.04 o 
   0   5   7      379.02      322.81      8.34 o 
   1   5   7       46.34       35.74      4.76 o 
   2   5   7       95.34       65.91      8.34 o 
   3   5   7      403.44      368.47     14.29 o 
   4   5   7       15.88       69.09     20.25 o 
  -4   6   7      694.17      805.64     25.01 o 
  -3   6   7      213.71      208.46     10.72 o 
  -2   6   7      345.80      303.36      9.93 o 
  -1   6   7     4226.75     4298.21     51.22 o 
   0   6   7      391.43      493.95     10.72 o 
   1   6   7     3823.38     3604.14     48.04 o 
   2   6   7     1372.33     1451.27     25.81 o 
   3   6   7     1903.37     1798.30     33.35 o 
   4   6   7       85.10      118.72     23.03 o 
  -4   7   7       34.26       35.34     19.85 o 
  -3   7   7      171.19      189.00     10.32 o 
  -2   7   7     5908.58     6071.10     78.62 o 
  -1   7   7     3487.51     3060.17     37.72 o 
   0   7   7      632.27      754.82     14.29 o 
   1   7   7      585.27      537.23     11.51 o 
   2   7   7     5268.83     5440.96     72.27 o 
   3   7   7       36.58       31.77      9.13 o 
   4   7   7     1042.42     1225.73     50.43 o 
  -4   8   7      272.80      306.14     24.22 o 
  -3   8   7     1814.57     1808.23     31.37 o 
  -2   8   7        8.60       19.06      6.75 o 
  -1   8   7       85.24       86.56      5.16 o 
   0   8   7        5.30       11.12      4.76 o 
   1   8   7      749.01      691.68     12.31 o 
   2   8   7       71.48       74.65      9.93 o 
   3   8   7      241.38      257.69     13.10 o 
   4   8   7      111.02      155.65     47.25 o 
  -4   9   7        0.42       13.50     18.66 o 
  -3   9   7      196.99      239.43     11.12 o 
  -2   9   7      875.87      845.74     16.28 o 
  -1   9   7      121.39       85.77      5.16 o 
   0   9   7      219.58      223.15      7.54 o 
   1   9   7       88.54       81.80      5.56 o 
   2   9   7       26.97       33.35     11.51 o 
   3   9   7        7.94        6.35      9.53 o 
  -4  10   7     1739.05     1531.08     46.46 o 
  -3  10   7      781.27      801.27     18.66 o 
  -2  10   7      120.55      136.99     12.71 o 
  -1  10   7      292.41      266.83      8.34 o 
   0  10   7     1465.29     1594.21     26.21 o 
   1  10   7     1364.62     1278.15     19.06 o 
   2  10   7     3578.07     3751.45     58.37 o 
   3  10   7       15.13        7.94      9.93 o 
  -4  11   7       43.80       69.49     17.07 o 
  -3  11   7      488.56      473.30     15.88 o 
  -2  11   7     3371.12     3536.24     48.44 o 
  -1  11   7     3418.39     3310.32     44.47 o 
   0  11   7      812.68      775.86     15.49 o 
   1  11   7        0.20        3.97      4.37 o 
   2  11   7     1736.48     1796.31     34.54 o 
   3  11   7       65.85       66.71     11.51 o 
  -4  12   7        1.10        7.54     15.49 o 
  -3  12   7        4.02       11.91      8.34 o 
  -2  12   7     2032.79     2023.43     30.97 o 
  -1  12   7        0.41        8.74      5.16 o 
   0  12   7       69.08       55.99      5.96 o 
   1  12   7      150.04      144.53      7.15 o 
   2  12   7      121.86      106.81     10.72 o 
   3  12   7       86.11       93.31     12.31 o 
  -4  13   7      128.63       85.77     20.65 o 
  -3  13   7       88.77       90.13     10.72 o 
  -2  13   7     3102.53     3195.96     45.66 o 
  -1  13   7     1163.80     1067.31     18.66 o 
   0  13   7     2325.94     2456.23     38.52 o 
   1  13   7      188.25      167.56      7.94 o 
   2  13   7      235.31      275.96     13.10 o 
   3  13   7       18.87       35.34     11.12 o 
  -4  14   7     1485.83     1018.07     40.50 o 
  -3  14   7      279.54      304.94     14.29 o 
  -2  14   7      271.31      276.75     21.84 o 
  -1  14   7       17.86       17.07      5.56 o 
   0  14   7       37.92       33.35      6.35 o 
   1  14   7       85.82       75.44      6.75 o 
   2  14   7      599.52      655.55     22.63 o 
   3  14   7       89.66       99.66     13.10 o 
  -4  15   7       38.24      101.25     26.21 o 
  -3  15   7     1227.24     1184.44     27.79 o 
  -2  15   7       42.29       55.59     13.50 o 
  -1  15   7       52.92       65.91      6.75 o 
   0  15   7     4310.63     4549.95     73.06 o 
   1  15   7     1695.17     1656.94     26.21 o 
   2  15   7      601.86      671.43     23.43 o 
   3  15   7      324.36      275.16     16.68 o 
  -4  16   7      186.24      150.88     47.65 o 
  -3  16   7      285.70      285.09     13.10 o 
  -2  16   7     2781.24     2799.69     53.21 o 
  -1  16   7      201.72      214.41      9.13 o 
   0  16   7     2976.18     3118.14     52.41 o 
   1  16   7      627.75      582.49     13.50 o 
   2  16   7     1059.61     1160.62     31.77 o 
   3  16   7      557.90      554.70     20.65 o 
  -3  17   7       22.41       16.28      9.13 o 
  -2  17   7     2585.98     2604.73     45.27 o 
  -1  17   7     1166.50     1155.45     22.24 o 
   0  17   7      477.57      518.96     16.68 o 
   1  17   7       31.63       43.68      7.94 o 
   2  17   7      722.74      790.55     23.82 o 
   3  17   7      366.50      317.65     18.26 o 
  -3  18   7      268.41      258.89     13.50 o 
  -2  18   7      106.30      154.85     15.09 o 
  -1  18   7        0.54        0.40      7.15 o 
   0  18   7        8.06       19.06      9.13 o 
   1  18   7      410.75      420.09     13.90 o 
   2  18   7      196.09      206.87     18.66 o 
   3  18   7      532.63      532.06     24.22 o 
  -3  19   7      319.62      309.71     14.69 o 
  -2  19   7      188.80      188.21     14.29 o 
  -1  19   7      152.43      149.30     11.12 o 
   0  19   7      477.49      526.11     17.47 o 
   1  19   7      233.14      252.53     11.91 o 
   2  19   7       20.63       30.57     13.50 o 
   3  19   7       43.61       55.19     13.90 o 
  -3  20   7        7.32       24.62     10.72 o 
  -2  20   7      171.16      174.31     13.10 o 
  -1  20   7     1008.87     1036.73     24.62 o 
   0  20   7     1115.24     1168.56     30.57 o 
   1  20   7     1702.60     1706.97     30.97 o 
   2  20   7      175.86      216.40     17.07 o 
   3  20   7      559.32      560.26     32.96 o 
  -3  21   7       40.09       59.56     11.51 o 
  -2  21   7       69.32       61.54     13.50 o 
  -1  21   7     2598.21     2602.35     47.65 o 
   0  21   7       24.39       22.24     11.12 o 
   1  21   7      139.46      134.21     10.72 o 
   2  21   7      236.62      272.39     19.06 o 
   3  21   7      357.20      307.72     39.31 o 
  -3  22   7     1456.64     1377.02     37.32 o 
  -2  22   7      469.10      491.96     19.46 o 
  -1  22   7      124.75      160.81     12.31 o 
   0  22   7      104.16      104.82     13.50 o 
   1  22   7      926.81      881.88     20.65 o 
   2  22   7       73.69       93.31     15.88 o 
  -3  23   7      546.24      555.89     45.27 o 
  -2  23   7       17.41       10.72     13.50 o 
  -1  23   7      156.10      188.21     13.10 o 
   0  23   7       40.53       51.22     13.10 o 
   1  23   7      123.86      108.40     13.90 o 
   2  23   7        6.74       19.85     19.06 o 
  -3  24   7      184.01      163.99     34.54 o 
  -2  24   7       93.79       87.35     14.69 o 
  -1  24   7      462.17      479.26     18.26 o 
   0  24   7      174.32      166.77     15.09 o 
   1  24   7     5924.06     5862.64    133.02 o 
   2  24   7      402.73      404.21     24.62 o 
  -2  25   7        1.78        0.00     14.29 o 
  -1  25   7     1932.51     1879.70     39.31 o 
   0  25   7      127.23      145.72     15.09 o 
   1  25   7        9.00        0.40     13.90 o 
   2  25   7      665.51      684.93     35.74 o 
  -2  26   7        8.39       15.49     15.49 o 
  -1  26   7      767.64      795.32     23.82 o 
   0  26   7      144.35      149.69     16.28 o 
   1  26   7        0.72       18.66     15.09 o 
   2  26   7      338.27      260.47     41.29 o 
  -2  27   7      263.43      189.80     34.94 o 
  -1  27   7     1858.70     2017.48     42.09 o 
   0  27   7      735.45      806.44     27.79 o 
   1  27   7      425.45      412.55     26.60 o 
   2  27   7        2.50       39.71     43.68 o 
  -1  28   7       47.10       64.32     13.10 o 
   0  28   7       41.44       51.22     16.28 o 
   1  28   7     1125.57      995.44     38.52 o 
  -1  29   7      339.50      317.65     21.44 o 
   0  29   7     1756.51     1816.96     53.60 o 
   1  29   7       23.24      104.03     27.79 o 
   0  30   7      396.92      394.28     31.77 o 
   1  30   7       67.60       81.80     27.40 o 
  -4   0   8        4.19        0.00     17.87 o 
  -3   0   8      370.96      363.31     19.85 o 
  -2   0   8     1478.95     1446.50     32.56 o 
  -1   0   8      673.23      622.20     17.07 o 
   0   0   8     1022.17     1021.25     23.43 o 
   1   0   8      716.55      748.07     20.25 o 
   2   0   8      186.58      208.06     14.69 o 
   3   0   8     6506.57     6288.29    119.91 o 
   4   0   8      152.23      146.12     37.32 o 
  -4   1   8        1.63        8.74     12.71 o 
  -3   1   8     1257.71     1163.79     25.81 o 
  -2   1   8      601.64      614.65     13.90 o 
  -1   1   8      102.35       75.44      5.16 o 
   0   1   8        3.19        9.53      3.97 o 
   1   1   8     5772.63     5446.12     70.68 o 
   2   1   8      241.97      240.62     12.31 o 
   3   1   8      441.59      429.62     14.69 o 
   4   1   8      137.37      181.85     34.54 o 
  -4   2   8       61.14       56.78     13.90 o 
  -3   2   8      295.33      264.44     12.71 o 
  -2   2   8      338.58      364.90     16.28 o 
  -1   2   8     1056.86     1055.79     17.47 o 
   0   2   8      121.56      121.90      5.96 o 
   1   2   8       36.13       13.90      5.16 o 
   2   2   8      995.22     1002.58     21.84 o 
   3   2   8      400.34      349.81     13.50 o 
   4   2   8      120.32      159.22     33.75 o 
  -4   3   8      480.36      449.08     19.46 o 
  -3   3   8     1284.83     1240.82     27.00 o 
  -2   3   8     2352.29     2459.01     45.27 o 
  -1   3   8      244.20      245.39      7.94 o 
   0   3   8      380.45      318.44      7.94 o 
   1   3   8    10236.85     9628.39    121.10 o 
   2   3   8        3.05       15.49      9.93 o 
   3   3   8     1709.08     1606.12     28.59 o 
   4   3   8       33.35       54.00     31.37 o 
  -4   4   8        6.95       12.71     13.10 o 
  -3   4   8        0.19        7.54      8.34 o 
  -2   4   8       49.76       38.91      9.13 o 
  -1   4   8      871.58      887.04     15.49 o 
   0   4   8      608.64      545.17     10.72 o 
   1   4   8       17.13       25.81      5.16 o 
   2   4   8     1088.33     1170.94     21.84 o 
   3   4   8     2913.02     2738.94     42.09 o 
   4   4   8       41.27       69.09     34.15 o 
  -4   5   8       96.31       67.50     15.49 o 
  -3   5   8       54.09       36.93      8.74 o 
  -2   5   8      107.91      112.77      8.74 o 
  -1   5   8     1756.95     1615.25     24.22 o 
   0   5   8     2358.10     2625.38     40.10 o 
   1   5   8      658.09      621.40     12.71 o 
   2   5   8      492.45      469.33     13.50 o 
   3   5   8        0.39        2.78      9.13 o 
   4   5   8      951.08     1060.56     68.69 o 
  -4   6   8      260.86      271.19     19.06 o 
  -3   6   8      583.77      548.34     15.09 o 
  -2   6   8      588.69      551.52     19.06 o 
  -1   6   8       66.25       91.72      5.56 o 
   0   6   8      309.44      300.58      8.74 o 
   1   6   8      150.42      127.46      7.15 o 
   2   6   8     4406.13     4613.48     63.13 o 
   3   6   8      552.57      511.02     17.07 o 
  -4   7   8       40.40       50.82     15.49 o 
  -3   7   8      227.60      231.88     11.51 o 
  -2   7   8       14.83       57.57     26.60 o 
  -1   7   8       19.66       16.68      4.37 o 
   0   7   8      582.31      632.92     13.50 o 
   1   7   8      646.54      661.90     13.50 o 
   2   7   8       51.86       63.13      9.93 o 
   3   7   8       53.78       68.29     10.72 o 
  -4   8   8     1245.72     1047.45     33.75 o 
  -3   8   8      149.43      164.78     10.72 o 
  -2   8   8      207.24      227.52     10.72 o 
  -1   8   8       11.43        7.54      4.37 o 
   0   8   8     1677.38     1695.46     27.79 o 
   1   8   8      434.50      371.65      9.93 o 
   2   8   8     2072.05     2228.72     37.72 o 
   3   8   8      187.84      183.05     12.71 o 
  -4   9   8        3.05        0.00     16.28 o 
  -3   9   8       30.59       35.34      8.34 o 
  -2   9   8      842.01      816.76     18.26 o 
  -1   9   8     1882.99     1649.80     25.01 o 
   0   9   8     1156.45     1195.95     21.44 o 
   1   9   8      152.83      132.62      7.15 o 
   2   9   8     2759.37     2842.18     46.06 o 
   3   9   8       65.78       55.99     11.91 o 
  -4  10   8       44.86        2.78     19.46 o 
  -3  10   8      218.07      232.28     11.91 o 
  -2  10   8      277.75      268.41     23.82 o 
  -1  10   8       22.10       23.43      5.56 o 
   0  10   8     1424.94     1420.69     24.62 o 
   1  10   8      504.16      489.98     13.10 o 
   2  10   8      335.37      393.49     18.66 o 
   3  10   8        1.86       18.26     10.72 o 
  -4  11   8      178.62      131.43     23.03 o 
  -3  11   8       87.29      106.81     10.72 o 
  -2  11   8      798.78      808.02     24.22 o 
  -1  11   8      529.91      523.73     12.31 o 
   0  11   8     3158.93     3321.04     50.43 o 
   1  11   8        2.86        4.76      6.75 o 
   2  11   8        1.02       62.74     15.88 o 
   3  11   8        0.19        3.18     10.72 o 
  -4  12   8     1450.27      841.38     65.12 o 
  -3  12   8      117.67      159.62     11.91 o 
  -2  12   8        3.05       13.90      7.94 o 
  -1  12   8       14.19        9.93      5.56 o 
   0  12   8     2413.07     2543.59     40.10 o 
   1  12   8      146.77      157.63     10.72 o 
   2  12   8     5454.66     5652.59     86.16 o 
   3  12   8       92.61      104.03     16.28 o 
  -3  13   8        1.97        5.96      8.74 o 
  -2  13   8        2.28       13.50      8.74 o 
  -1  13   8      137.31      133.41      7.94 o 
   0  13   8       81.01       86.16      7.15 o 
   1  13   8      813.05      817.16     20.65 o 
   2  13   8      693.09      758.39     19.85 o 
   3  13   8        9.25       11.51     11.51 o 
  -3  14   8        5.32        5.16      9.13 o 
  -2  14   8     1480.11     1518.77     29.78 o 
  -1  14   8      215.54      231.09      9.53 o 
   0  14   8     3074.08     3148.71     52.81 o 
   1  14   8      117.39      111.57      9.93 o 
   2  14   8     1438.61     1418.71     28.59 o 
   3  14   8     1024.82      975.19     27.40 o 
  -3  15   8      406.13      361.33     15.88 o 
  -2  15   8     1592.79     1600.16     31.37 o 
  -1  15   8      343.50      300.18     10.72 o 
   0  15   8     1308.82     1354.38     27.00 o 
   1  15   8      742.35      737.74     20.25 o 
   2  15   8       78.32      131.82     19.06 o 
   3  15   8      325.48      320.43     18.26 o 
  -3  16   8      536.16      468.14     17.87 o 
  -2  16   8      985.54     1027.20     25.81 o 
  -1  16   8      166.85      196.15      9.53 o 
   0  16   8      284.57      288.27     11.51 o 
   1  16   8      246.45      277.15     13.90 o 
   2  16   8      772.96      807.63     25.01 o 
   3  16   8      401.82      338.69     18.66 o 
  -3  17   8      568.64      555.49     19.46 o 
  -2  17   8      250.67      229.90     15.09 o 
  -1  17   8      109.21      129.84      9.13 o 
   0  17   8     2832.13     2883.08     54.40 o 
   1  17   8     3224.05     3114.56     55.99 o 
   2  17   8      628.23      622.20     21.44 o 
   3  17   8      188.11      168.35     16.28 o 
  -3  18   8       52.67       55.99     11.51 o 
  -2  18   8      999.04     1029.98     23.43 o 
  -1  18   8       11.44       13.50      8.34 o 
   0  18   8       57.00       60.75     10.72 o 
   1  18   8     2073.36     1924.17     38.52 o 
   2  18   8       83.85       79.81     17.07 o 
   3  18   8      762.75      712.73     49.63 o 
  -3  19   8      170.63      175.50     14.29 o 
  -2  19   8       43.26       31.77     10.72 o 
  -1  19   8     1874.68     1853.89     36.53 o 
   0  19   8      141.72      141.75     12.71 o 
   1  19   8       11.04        6.35      9.53 o 
   2  19   8       13.53       25.41     17.47 o 
   3  19   8        6.92        0.00     26.60 o 
  -3  20   8      106.38       92.12     13.10 o 
  -2  20   8      235.51      273.18     16.68 o 
  -1  20   8       36.00       49.63      9.93 o 
   0  20   8      411.06      467.74     19.06 o 
   1  20   8      638.04      542.39     19.06 o 
   2  20   8      264.38      220.37     25.41 o 
   3  20   8     1431.40     1217.00     66.31 o 
  -3  21   8      850.70      862.02     51.62 o 
  -2  21   8      535.07      496.33     20.65 o 
  -1  21   8      200.77      219.97     13.90 o 
   0  21   8      116.79      128.25     13.90 o 
   1  21   8     1807.78     1755.81     37.32 o 
   2  21   8      393.34      395.47     23.82 o 
  -3  22   8      727.27      734.57     48.84 o 
  -2  22   8       10.27        5.56     13.50 o 
  -1  22   8      228.10      243.80     14.69 o 
   0  22   8        4.35       15.88     12.71 o 
   1  22   8      770.95      785.79     23.43 o 
   2  22   8        3.35       29.78     19.06 o 
  -2  23   8       11.93       28.19     15.09 o 
  -1  23   8     2296.03     2291.85     44.47 o 
   0  23   8      216.34      221.96     16.68 o 
   1  23   8      732.15      685.33     44.87 o 
   2  23   8        4.21       50.43     21.44 o 
  -2  24   8       11.26        7.15     16.28 o 
  -1  24   8       34.31       36.93     11.12 o 
   0  24   8       18.98        8.74     13.50 o 
   1  24   8       88.42       74.25     25.41 o 
   2  24   8       72.62      126.27     28.59 o 
  -2  25   8       89.03       79.41     19.46 o 
  -1  25   8     1661.03     1769.31     38.12 o 
   0  25   8      385.10      405.40     20.65 o 
   1  25   8      276.17      216.40     31.37 o 
   2  25   8       36.26      106.02     39.71 o 
  -2  26   8        8.30        0.00     32.96 o 
  -1  26   8      315.87      351.80     18.26 o 
   0  26   8      194.44      196.55     18.26 o 
   1  26   8      751.76      626.96     46.46 o 
  -1  27   8      444.16      444.71     20.25 o 
   0  27   8      261.50      247.77     22.63 o 
  -1  28   8      113.42       95.69     17.47 o 
   0  28   8      133.37      140.96     19.06 o 
   0  29   8      370.35      397.86     27.00 o 
  -4   1   9        9.83        0.00     13.50 o 
  -3   1   9      183.70      167.16     11.51 o 
  -2   1   9       16.38       42.49      8.74 o 
  -1   1   9      289.11      299.78      9.13 o 
   0   1   9     1668.89     1631.93     28.99 o 
   1   1   9     7795.71     7486.23     96.09 o 
   2   1   9      209.19      244.99     13.50 o 
   3   1   9      477.88      462.18     15.49 o 
  -4   2   9      103.99       91.32     15.09 o 
  -3   2   9      129.14      109.99     10.72 o 
  -2   2   9       43.39       54.40     11.51 o 
  -1   2   9     5693.23     5629.96     71.87 o 
   0   2   9     1064.11     1064.13     19.06 o 
   1   2   9     1230.17     1154.26     19.85 o 
   2   2   9      174.37      177.49     12.31 o 
   3   2   9     1641.99     1535.44     28.59 o 
  -4   3   9        0.54        6.35     16.28 o 
  -3   3   9       18.29       25.81      9.13 o 
  -2   3   9      601.91      626.17     17.87 o 
  -1   3   9      738.43      752.04     14.29 o 
   0   3   9     2890.36     2947.80     49.24 o 
   1   3   9      333.73      342.67     10.32 o 
   2   3   9      757.11      784.99     21.04 o 
   3   3   9      248.76      264.05     13.10 o 
  -4   4   9      347.74      275.16     18.66 o 
  -3   4   9      557.17      504.27     17.07 o 
  -2   4   9       83.59       87.35     14.29 o 
  -1   4   9        1.34        4.37      4.76 o 
   0   4   9      216.12      193.37      7.94 o 
   1   4   9     1504.37     1498.91     27.00 o 
   2   4   9     1132.32     1290.46     27.79 o 
   3   4   9      205.46      266.43     14.69 o 
  -4   5   9      586.06      449.48     19.85 o 
  -3   5   9      113.67       86.16     10.32 o 
  -2   5   9        6.70       13.90      9.53 o 
  -1   5   9       77.16       75.04      5.96 o 
   0   5   9      905.20      918.41     17.47 o 
   1   5   9    11611.44    10924.80    151.28 o 
   2   5   9       73.44       69.09     11.12 o 
   3   5   9      597.39      520.15     17.87 o 
  -4   6   9       51.73       41.69     16.28 o 
  -3   6   9       28.35       29.38      9.13 o 
  -2   6   9      140.06      100.85     24.62 o 
  -1   6   9     1499.91     1548.94     24.22 o 
   0   6   9     1863.50     1949.18     31.77 o 
   1   6   9        3.69       11.12      6.35 o 
   2   6   9     5285.28     5408.00     78.22 o 
   3   6   9      470.68      459.01     17.07 o 
  -4   7   9       14.25        0.00     21.04 o 
  -3   7   9      162.50      135.80     10.32 o 
  -2   7   9      317.28      324.40     12.71 o 
  -1   7   9      999.57      968.83     17.47 o 
   0   7   9     5267.32     5340.50     78.22 o 
   1   7   9      567.91      518.56     13.90 o 
   2   7   9      102.75      119.12     11.12 o 
   3   7   9        0.78        2.78     10.32 o 
  -3   8   9       82.07       89.74      9.53 o 
  -2   8   9        2.51        0.00     15.49 o 
  -1   8   9      375.31      439.55     11.12 o 
   0   8   9      819.16      824.70     16.68 o 
   1   8   9     1151.47     1130.84     22.63 o 
   2   8   9     2145.90     2274.38     44.47 o 
   3   8   9      113.42      135.40     12.71 o 
  -3   9   9       46.00       46.06      9.13 o 
  -2   9   9        0.61        4.76     18.26 o 
  -1   9   9       57.94       63.13      6.75 o 
   0   9   9     1926.31     2084.58     34.15 o 
   1   9   9      648.63      623.39     15.88 o 
   2   9   9     1082.94     1119.32     27.79 o 
   3   9   9      189.29      195.75     15.49 o 
  -3  10   9      403.16      410.17     14.29 o 
  -2  10   9     1256.26     1300.78     26.60 o 
  -1  10   9       45.59       52.81      6.35 o 
   0  10   9     2217.25     2313.69     37.32 o 
   1  10   9       19.91       23.82      7.15 o 
   2  10   9     6035.54     6457.44     94.50 o 
   3  10   9      680.98      568.99     21.44 o 
  -3  11   9       17.05       13.10      9.13 o 
  -2  11   9     1663.24     1609.30     29.38 o 
  -1  11   9      109.57      107.60      7.54 o 
   0  11   9     6488.92     6719.10     97.68 o 
   1  11   9      102.45      103.63      9.93 o 
   2  11   9      268.43      281.12     14.69 o 
   3  11   9        5.38       13.10     11.91 o 
  -3  12   9        3.16        9.13      8.74 o 
  -2  12   9      876.79      848.92     38.91 o 
  -1  12   9       96.87       60.35      6.75 o 
   0  12   9      715.29      736.95     16.68 o 
   1  12   9      624.50      595.20     17.87 o 
   2  12   9       68.45      131.43     25.01 o 
   3  12   9      119.33      115.94     14.29 o 
  -3  13   9      182.01      159.22     12.31 o 
  -2  13   9        6.57        0.00     13.10 o 
  -1  13   9      346.06      332.34     11.12 o 
   0  13   9     6447.82     6929.55    100.85 o 
   1  13   9      596.35      547.95     17.47 o 
   2  13   9      270.97      285.09     20.65 o 
   3  13   9      302.90      277.55     17.87 o 
  -3  14   9       26.00       29.38      9.93 o 
  -2  14   9       14.19       33.35     15.88 o 
  -1  14   9     1551.21     1546.56     25.41 o 
   0  14   9     1062.61     1118.13     23.82 o 
   1  14   9      106.10      102.84     10.72 o 
   2  14   9     4341.32     4588.86     81.00 o 
   3  14   9      406.56      341.87     19.06 o 
  -3  15   9      101.58      100.85     12.31 o 
  -2  15   9     2047.00     2060.76     40.10 o 
  -1  15   9      280.86      279.14     11.12 o 
   0  15   9      532.33      507.45     15.09 o 
   1  15   9     2509.55     2447.10     46.46 o 
   2  15   9       11.63       36.53     14.29 o 
   3  15   9      104.74      117.93     20.65 o 
  -3  16   9      182.60      181.85     13.90 o 
  -2  16   9      371.30      428.03     19.85 o 
  -1  16   9     1830.63     1801.87     28.99 o 
   0  16   9       34.73       35.34     10.72 o 
   1  16   9     1610.98     1568.80     33.75 o 
   2  16   9      434.50      423.67     21.84 o 
   3  16   9      188.42      221.96     35.34 o 
  -3  17   9       15.71       17.87     11.51 o 
  -2  17   9       41.48       35.74     13.90 o 
  -1  17   9      220.14      183.05     11.12 o 
   0  17   9      377.37      427.64     16.68 o 
   1  17   9        0.73        6.75      9.53 o 
   2  17   9      136.04      144.93     21.04 o 
   3  17   9        1.57        0.00     28.59 o 
  -3  18   9      875.86      826.69     24.22 o 
  -2  18   9       62.79       72.66     13.10 o 
  -1  18   9      599.78      600.76     18.66 o 
   0  18   9     1565.75     1799.89     38.52 o 
   1  18   9       98.58      104.82     11.91 o 
   2  18   9      266.01      282.31     22.24 o 
  -3  19   9       24.01       36.93     18.66 o 
  -2  19   9      165.46      180.66     14.69 o 
  -1  19   9        9.66        5.16      9.53 o 
   0  19   9      204.34      210.44     16.28 o 
   1  19   9     3311.80     3347.24     60.75 o 
   2  19   9        7.72        0.40     19.85 o 
  -3  20   9      326.26      327.97     35.74 o 
  -2  20   9        1.38       17.07     14.29 o 
  -1  20   9      492.68      474.89     18.26 o 
   0  20   9      203.39      239.43     17.07 o 
   1  20   9      286.23      312.09     17.07 o 
   2  20   9        1.21       30.57     20.25 o 
  -2  21   9        4.15        0.00     15.49 o 
  -1  21   9     1609.74     1643.05     35.34 o 
   0  21   9       42.01       58.37     16.28 o 
   1  21   9       31.56       40.10     11.91 o 
   2  21   9       17.42       57.57     21.84 o 
  -2  22   9       24.19        0.00     15.09 o 
  -1  22   9      584.49      586.86     20.65 o 
   0  22   9      198.05      200.52     19.46 o 
   1  22   9      908.89      822.71     29.38 o 
   2  22   9      190.54      208.06     23.43 o 
  -2  23   9        5.79        0.00     17.47 o 
  -1  23   9      583.79      615.45     21.44 o 
   0  23   9       55.77       62.34     17.47 o 
   1  23   9     1872.39     1889.62     57.97 o 
   2  23   9        3.50       32.56     31.77 o 
  -2  24   9       61.24        0.00     34.54 o 
  -1  24   9      284.05      317.25     17.47 o 
   0  24   9      197.42      232.68     21.04 o 
   1  24   9       23.85       87.75     27.00 o 
   2  24   9      618.44      594.01     67.50 o 
  -2  25   9       85.66       15.09     38.12 o 
  -1  25   9     1033.98     1051.03     28.59 o 
   0  25   9      519.50      608.70     29.38 o 
   1  25   9      492.43      402.23     40.50 o 
  -1  26   9      395.16      396.27     19.85 o 
   0  26   9      170.78      181.85     22.63 o 
  -1  27   9      470.90      494.34     30.57 o 
   0  27   9      833.65      806.04     34.54 o 
   0  28   9       53.40       56.78     27.40 o 
  -3   0  10       40.38       37.72     13.50 o 
  -2   0  10      465.69      488.39     23.82 o 
  -1   0  10    20222.30    19942.10    339.89 o 
   0   0  10      397.94      474.09     18.26 o 
   1   0  10     6985.50     6825.12    125.47 o 
   2   0  10       14.81       23.03     15.49 o 
   3   0  10      521.71      453.84     22.63 o 
  -4   1  10        4.11        0.00     40.90 o 
  -3   1  10      628.87      601.95     19.06 o 
  -2   1  10      725.15      722.26     18.26 o 
  -1   1  10      806.39      786.58     15.49 o 
   0   1  10      406.84      435.58     12.31 o 
   1   1  10     3246.34     3155.86     44.47 o 
   2   1  10      187.92      190.19     13.90 o 
   3   1  10      118.50      140.96     11.91 o 
  -4   2  10        3.34        0.00     42.09 o 
  -3   2  10        1.74        5.96      9.13 o 
  -2   2  10      501.84      502.68     15.09 o 
  -1   2  10     1821.26     1797.90     27.40 o 
   0   2  10       35.44       25.01      6.75 o 
   1   2  10      539.88      552.31     15.09 o 
   2   2  10      426.08      470.92     17.07 o 
   3   2  10       45.79       41.29     10.32 o 
  -4   3  10       58.10       54.00     42.09 o 
  -3   3  10     1017.08      958.11     24.22 o 
  -2   3  10     1035.71     1076.04     24.62 o 
  -1   3  10     1983.49     1992.46     33.35 o 
   0   3  10       57.43       37.72      7.15 o 
   1   3  10     2450.09     2338.70     38.91 o 
   2   3  10       45.74       30.18     12.71 o 
   3   3  10      166.26      157.24     12.71 o 
  -4   4  10      158.61      148.90     45.27 o 
  -3   4  10      242.96      208.46     13.50 o 
  -2   4  10     1315.00     1346.04     33.75 o 
  -1   4  10     5438.85     5450.88     70.28 o 
   0   4  10     1329.03     1498.12     31.77 o 
   1   4  10     2793.40     2613.07     42.49 o 
   2   4  10      636.68      687.32     24.22 o 
   3   4  10        1.32       11.12     11.12 o 
  -4   5  10       44.91       45.66     50.03 o 
  -3   5  10      493.81      412.95     16.28 o 
  -2   5  10      389.53      433.59     16.68 o 
  -1   5  10      235.69      233.87      9.13 o 
   0   5  10     7673.48     8009.96    138.18 o 
   1   5  10      327.89      297.80     11.91 o 
   2   5  10        1.29       20.65     11.51 o 
   3   5  10       13.19       27.40     11.51 o 
  -4   6  10        0.46       65.91     47.65 o 
  -3   6  10      164.62      167.56     12.71 o 
  -2   6  10     1578.72     1678.39     48.04 o 
  -1   6  10     1709.84     1689.50     26.60 o 
   0   6  10        4.87        4.76     10.32 o 
   1   6  10      243.45      253.33     11.12 o 
   2   6  10     1335.78     1386.15     30.97 o 
   3   6  10        2.09       13.10     11.12 o 
  -3   7  10      588.32      559.06     18.66 o 
  -2   7  10       53.35       97.28     11.12 o 
  -1   7  10      151.98      146.91      7.94 o 
   0   7  10      210.58      203.30      9.93 o 
   1   7  10      665.04      685.73     17.07 o 
   2   7  10      324.36      295.42     17.07 o 
   3   7  10        6.20       13.90     11.51 o 
  -3   8  10       22.00       35.34      8.74 o 
  -2   8  10     1518.81     1572.77     36.53 o 
  -1   8  10     1330.40     1311.90     24.62 o 
   0   8  10      700.10      717.10     17.47 o 
   1   8  10      243.84      241.41     11.51 o 
   2   8  10     1276.96     1399.25     38.91 o 
   3   8  10        3.68       11.91     11.51 o 
  -3   9  10        9.76       11.12      8.74 o 
  -2   9  10     1023.16     1044.67     26.21 o 
  -1   9  10     1077.33     1075.25     21.44 o 
   0   9  10     7149.89     7568.02    119.52 o 
   1   9  10       94.62      104.43      9.53 o 
   2   9  10       81.90       97.68     15.09 o 
   3   9  10       46.82       77.03     13.10 o 
  -3  10  10      101.12       91.32     10.32 o 
  -2  10  10       91.45       28.59     31.77 o 
  -1  10  10      156.40      144.13      9.13 o 
   0  10  10        6.89        9.93      8.34 o 
   1  10  10      261.06      259.28     11.91 o 
   2  10  10      574.65      705.98     39.31 o 
   3  10  10       63.51       52.41     13.90 o 
  -3  11  10       15.25       21.84      9.93 o 
  -2  11  10      183.92      208.06     13.50 o 
  -1  11  10      610.37      605.92     15.88 o 
   0  11  10     3733.76     3920.20     65.52 o 
   1  11  10      143.43      137.38     11.51 o 
   2  11  10      107.23       99.66     16.28 o 
   3  11  10       75.23       52.81     13.90 o 
  -3  12  10        5.29       21.44     10.32 o 
  -2  12  10     2875.86     2934.30     47.65 o 
  -1  12  10       26.47       55.99      7.94 o 
   0  12  10      422.85      424.86     14.29 o 
   1  12  10      716.31      653.96     19.85 o 
   2  12  10     1638.25     1812.59     39.71 o 
   3  12  10        6.46        9.13     19.06 o 
  -3  13  10      282.85      261.27     15.09 o 
  -2  13  10      828.29      947.39     23.43 o 
  -1  13  10        0.07        7.94      7.15 o 
   0  13  10     1746.75     1861.04     35.34 o 
   1  13  10      552.07      516.18     18.26 o 
   2  13  10      383.58      471.31     22.24 o 
  -3  14  10      102.23      122.69     13.10 o 
  -2  14  10      395.37      373.64     33.75 o 
  -1  14  10     2070.44     2073.86     35.34 o 
   0  14  10       61.30       59.96     10.72 o 
   1  14  10      719.13      746.48     21.84 o 
   2  14  10       76.75      125.47     27.40 o 
  -3  15  10        0.57        7.94     10.72 o 
  -2  15  10        3.25        0.00     11.91 o 
  -1  15  10      587.05      605.12     16.68 o 
   0  15  10     2061.15     2252.14     51.62 o 
   1  15  10       49.86       48.44     10.72 o 
   2  15  10       74.93       76.63     18.26 o 
  -3  16  10      135.14       82.59     12.71 o 
  -2  16  10      543.99      581.30     21.44 o 
  -1  16  10        9.71       14.69      7.54 o 
   0  16  10      803.82      795.32     26.21 o 
   1  16  10        1.52        7.94     10.32 o 
   2  16  10       54.41       65.52     16.68 o 
  -3  17  10       90.28      107.60     21.04 o 
  -2  17  10      507.65      499.51     19.46 o 
  -1  17  10      430.21      472.90     15.88 o 
   0  17  10        0.56       14.69     13.90 o 
   1  17  10     2174.77     2105.63     42.88 o 
   2  17  10       33.58        0.00     19.46 o 
  -3  18  10      159.97      172.72     31.77 o 
  -2  18  10      239.63      289.46     17.87 o 
  -1  18  10     1010.85     1045.47     26.21 o 
   0  18  10      134.23      142.55     15.88 o 
   1  18  10     1838.51     1786.78     38.52 o 
   2  18  10        1.56        0.00     19.85 o 
  -2  19  10      393.07      430.81     22.24 o 
  -1  19  10       76.48       77.82     11.91 o 
   0  19  10      249.62      286.68     18.66 o 
   1  19  10      724.20      702.80     23.03 o 
   2  19  10       38.27       71.07     24.22 o 
  -2  20  10       46.40       37.32     17.07 o 
  -1  20  10     2889.49     2989.49     54.40 o 
   0  20  10       16.87        8.74     15.09 o 
   1  20  10      381.23      397.46     19.06 o 
   2  20  10       68.28       57.18     28.99 o 
  -2  21  10      128.52      160.41     20.25 o 
  -1  21  10      669.53      632.92     21.44 o 
   0  21  10        6.90       19.46     17.07 o 
   1  21  10      920.91      854.48     25.81 o 
   2  21  10       79.75       79.41     31.77 o 
  -2  22  10        6.19        0.00     20.65 o 
  -1  22  10      208.02      196.55     15.49 o 
   0  22  10       11.59        7.54     17.87 o 
   1  22  10      807.87      814.77     30.97 o 
  -1  23  10      136.37      142.15     14.69 o 
   0  23  10      131.61      130.63     20.65 o 
   1  23  10      422.11      393.89     29.38 o 
  -1  24  10     1584.89     1672.03     42.88 o 
   0  24  10      132.51      119.12     21.44 o 
   1  24  10      161.16      195.75     33.75 o 
  -1  25  10       27.99       27.40     15.09 o 
   0  25  10      256.93      306.93     25.01 o 
  -1  26  10       47.51       40.10     19.46 o 
   0  26  10        2.10       20.25     22.24 o 
   0  27  10      425.71      453.05     46.06 o 
  -3   1  11     1928.53     1754.62     36.13 o 
  -2   1  11       58.17       65.52     11.12 o 
  -1   1  11     1909.44     1902.73     29.38 o 
   0   1  11     2338.06     2417.72     54.79 o 
   1   1  11     1159.94     1118.53     27.00 o 
   2   1  11        9.09        0.00     12.31 o 
   3   1  11      174.84      181.06     13.50 o 
  -3   2  11      363.89      335.92     15.88 o 
  -2   2  11       27.40       19.06     11.12 o 
  -1   2  11     1975.29     1980.55     30.18 o 
   0   2  11      814.93      900.54     26.60 o 
   1   2  11       59.47       73.85     10.32 o 
   2   2  11       14.27       19.85     13.10 o 
   3   2  11        0.13       10.72     11.12 o 
  -3   3  11      353.37      328.37     15.49 o 
  -2   3  11      718.28      752.43     19.06 o 
  -1   3  11      269.14      252.53      9.93 o 
   0   3  11      225.70      237.05     14.69 o 
   1   3  11       94.57       90.53     10.72 o 
   2   3  11        8.16       14.29     15.88 o 
   3   3  11       28.69       31.77     12.31 o 
  -3   4  11      244.45      233.47     14.29 o 
  -2   4  11     2224.68     2281.13     40.50 o 
  -1   4  11      120.89      135.80      8.34 o 
   0   4  11     1298.66     1396.87     36.13 o 
   1   4  11      452.65      412.95     16.28 o 
   2   4  11        2.33        0.00     13.50 o 
   3   4  11       64.51       61.15     12.71 o 
  -3   5  11      889.12      854.08     23.43 o 
  -2   5  11      286.95      320.43     15.88 o 
  -1   5  11      593.59      588.45     13.90 o 
   0   5  11       70.24       62.74     11.91 o 
   1   5  11      144.67      154.06     10.32 o 
   2   5  11      194.45      201.31     15.09 o 
   3   5  11      134.72      100.06     13.90 o 
  -3   6  11        5.20       19.85     10.32 o 
  -2   6  11      633.13      668.65     25.81 o 
  -1   6  11     1520.28     1519.96     25.01 o 
   0   6  11      542.64      611.08     21.84 o 
   1   6  11      699.13      654.36     17.47 o 
   2   6  11       14.83       85.37     17.07 o 
   3   6  11      223.32      232.28     15.88 o 
  -3   7  11       24.65        9.93     10.32 o 
  -2   7  11       62.15       48.84     11.91 o 
  -1   7  11     1029.61     1081.60     22.24 o 
   0   7  11     6024.14     6305.76    127.46 o 
   1   7  11      151.56      135.00     10.72 o 
   2   7  11       27.67       38.52     17.87 o 
   3   7  11      131.08      158.03     19.85 o 
  -3   8  11      106.58      103.24     12.31 o 
  -2   8  11     1586.25     1659.33     35.74 o 
  -1   8  11      241.90      245.39     11.51 o 
   0   8  11      273.08      272.39     15.88 o 
   1   8  11      151.87      154.85     11.12 o 
   2   8  11       96.17       73.46     20.25 o 
   3   8  11      111.89      119.52     23.82 o 
  -3   9  11      642.14      590.43     18.26 o 
  -2   9  11       46.88       82.59     11.91 o 
  -1   9  11        2.10        6.75      7.15 o 
   0   9  11      267.72      296.21     16.28 o 
   1   9  11      207.53      206.08     11.91 o 
   2   9  11      350.07      354.58     20.25 o 
   3   9  11       93.45      117.93     24.22 o 
  -3  10  11      201.90      210.44     13.50 o 
  -2  10  11     4158.68     4313.69     67.50 o 
  -1  10  11      176.70      178.68     10.32 o 
   0  10  11        7.31       10.32     12.31 o 
   1  10  11      121.18      119.12     12.31 o 
   2  10  11      232.34      262.06     19.46 o 
  -3  11  11       21.81       30.18     11.12 o 
  -2  11  11      215.21      206.87     13.90 o 
  -1  11  11      116.18      150.88     10.32 o 
   0  11  11     4117.57     4260.49     89.74 o 
   1  11  11      200.81      198.53     13.90 o 
   2  11  11      161.30      185.43     18.66 o 
  -3  12  11       23.98       10.72     10.72 o 
  -2  12  11        9.61        0.00     17.47 o 
  -1  12  11      846.61      786.19     19.06 o 
   0  12  11      946.21      981.54     29.38 o 
   1  12  11      524.76      459.40     17.87 o 
   2  12  11       43.78       77.43     22.63 o 
  -3  13  11        2.10        4.37     10.32 o 
  -2  13  11      353.31      339.49     17.07 o 
  -1  13  11      902.57      888.23     20.65 o 
   0  13  11     1326.27     1400.04     43.28 o 
   1  13  11       78.04       78.62     11.91 o 
   2  13  11      452.78      432.40     22.63 o 
  -3  14  11      108.91       61.15     20.25 o 
  -2  14  11     2892.81     3114.56     51.22 o 
  -1  14  11      806.28      755.21     19.06 o 
   0  14  11      156.37      162.00     19.85 o 
   1  14  11        8.20        7.54     10.32 o 
   2  14  11       47.61       45.27     18.26 o 
  -3  15  11      596.46      535.64     30.57 o 
  -2  15  11      472.74      507.84     19.85 o 
  -1  15  11     1072.75     1004.97     22.63 o 
   0  15  11      168.29      177.09     20.25 o 
   1  15  11      606.92      575.74     20.65 o 
   2  15  11      201.83      187.02     20.25 o 
  -2  16  11       28.62       26.60     13.90 o 
  -1  16  11      209.10      239.43     14.69 o 
   0  16  11       66.92       73.06     19.46 o 
   1  16  11      961.69      919.20     26.21 o 
  -2  17  11      226.41      237.05     17.07 o 
  -1  17  11     1849.81     1839.20     38.12 o 
   0  17  11      317.57      361.72     25.41 o 
   1  17  11      320.29      287.47     16.68 o 
   2  17  11       18.25       59.96     19.46 o 
  -2  18  11        3.74       12.71     14.69 o 
  -1  18  11     1716.05     1787.58     42.49 o 
   0  18  11       31.45       49.24     20.25 o 
   1  18  11       10.91       46.85     12.71 o 
   2  18  11      180.51      198.53     29.38 o 
  -1  19  11      671.49      679.77     24.62 o 
   0  19  11       32.44       42.88     21.84 o 
   1  19  11      479.04      433.20     20.25 o 
  -2  20  11       20.92        0.00     21.44 o 
  -1  20  11      170.75      235.46     17.87 o 
   0  20  11       63.03       92.12     21.84 o 
   1  20  11     1145.85     1119.32     30.57 o 
  -1  21  11       58.28       71.47     15.09 o 
   0  21  11      591.72      630.54     39.71 o 
   1  21  11      672.25      618.62     28.59 o 
  -1  22  11      594.55      549.93     24.62 o 
   0  22  11      350.07      346.24     34.15 o 
   1  22  11       23.76       43.68     18.26 o 
  -1  23  11      623.71      692.08     32.56 o 
   0  23  11      150.20      142.55     30.97 o 
   1  23  11      118.52       82.59     36.13 o 
  -1  24  11       48.33       81.80     19.46 o 
   0  24  11       44.15       15.49     29.38 o 
   0  25  11      734.60      764.35     65.52 o 
  -3   0  12      608.51      592.82     28.99 o 
  -2   0  12      112.80       79.81     18.66 o 
  -1   0  12     1699.05     1653.37     38.12 o 
   0   0  12      170.34      126.27     19.85 o 
   1   0  12        6.88       13.50     13.90 o 
   2   0  12      580.92      719.48     37.32 o 
   3   0  12        0.75       10.32     21.44 o 
  -3   1  12      480.69      466.55     18.66 o 
  -2   1  12      296.79      285.89     15.88 o 
  -1   1  12      343.97      338.30     11.91 o 
   0   1  12      303.01      316.86     17.47 o 
   1   1  12       13.69       24.62      9.93 o 
   2   1  12      113.98      119.12     18.26 o 
   3   1  12      356.99      358.15     21.04 o 
  -3   2  12      321.34      327.97     16.68 o 
  -2   2  12      448.10      463.77     16.28 o 
  -1   2  12      352.68      320.43     11.91 o 
   0   2  12      305.82      269.21     16.68 o 
   1   2  12        1.83       18.66      9.93 o 
   2   2  12      474.58      532.86     23.43 o 
   3   2  12      193.79      187.41     23.82 o 
  -3   3  12     1059.46      972.80     26.21 o 
  -2   3  12      953.12     1003.78     23.03 o 
  -1   3  12     1770.66     1797.51     28.99 o 
   0   3  12       29.15       40.90     12.71 o 
   1   3  12      280.96      284.69     15.09 o 
   2   3  12      836.12      912.05     28.59 o 
   3   3  12     1059.79     1001.79     40.90 o 
  -3   4  12      286.23      243.80     15.49 o 
  -2   4  12      109.97       98.07     11.91 o 
  -1   4  12      149.16      147.71      9.53 o 
   0   4  12        5.99        9.13     12.31 o 
   1   4  12        4.61        3.18      9.53 o 
   2   4  12      425.37      424.86     21.84 o 
   3   4  12      208.89      275.16     38.52 o 
  -3   5  12      175.23      137.38     13.90 o 
  -2   5  12        0.28       11.91     11.91 o 
  -1   5  12        7.95        5.16      7.15 o 
   0   5  12      218.31      254.52     16.68 o 
   1   5  12      118.02      115.15     12.71 o 
   2   5  12       31.11       31.77     17.07 o 
  -3   6  12      305.84      310.90     17.07 o 
  -2   6  12      941.28      941.04     26.21 o 
  -1   6  12       37.05       39.71      8.34 o 
   0   6  12      427.56      458.61     20.25 o 
   1   6  12      120.14      125.07     12.71 o 
   2   6  12        1.07       27.79     15.49 o 
  -3   7  12      209.59      212.03     15.09 o 
  -2   7  12      647.09      670.64     22.63 o 
  -1   7  12        1.87        5.56      7.94 o 
   0   7  12       49.31       26.21     12.71 o 
   1   7  12      125.40      155.65     13.90 o 
   2   7  12      109.49      107.60     19.06 o 
  -3   8  12      565.89      464.56     19.46 o 
  -2   8  12     1299.95     1374.63     32.96 o 
  -1   8  12        1.49        2.38      7.94 o 
   0   8  12       36.69       32.16     12.71 o 
   1   8  12       45.58       52.41     11.12 o 
   2   8  12      210.58      189.80     19.46 o 
  -3   9  12       30.98       29.38     12.31 o 
  -2   9  12       48.18       41.29     13.50 o 
  -1   9  12      345.68      345.05     13.50 o 
   0   9  12      106.32      123.09     14.69 o 
   1   9  12      350.51      359.74     17.07 o 
   2   9  12      202.74      173.91     19.06 o 
  -3  10  12       13.86       38.52     21.44 o 
  -2  10  12      281.65      279.14     16.28 o 
  -1  10  12        0.80       13.50      7.94 o 
   0  10  12      130.23      147.71     15.49 o 
   1  10  12      186.98      184.63     17.47 o 
   2  10  12        1.78       26.21     18.26 o 
  -3  11  12       50.97      112.77     31.37 o 
  -2  11  12      162.55      143.34     14.69 o 
  -1  11  12      373.52      365.70     14.29 o 
   0  11  12      147.15      198.93     16.68 o 
   1  11  12      682.35      654.76     25.41 o 
   2  11  12      251.05      218.78     21.04 o 
  -3  12  12      456.58      390.71     42.49 o 
  -2  12  12     1554.08     1704.59     33.75 o 
  -1  12  12        2.81       15.49      8.74 o 
   0  12  12        1.33       21.44     13.90 o 
   1  12  12       12.98       18.66     11.12 o 
   2  12  12      377.25      371.25     23.43 o 
  -3  13  12      123.52      116.74     31.77 o 
  -2  13  12      144.17      139.37     16.28 o 
  -1  13  12       10.75       11.91      8.74 o 
   0  13  12      509.77      479.26     34.54 o 
   1  13  12        8.06        5.56     11.51 o 
   2  13  12       85.72      135.40     20.25 o 
  -2  14  12       15.21       50.43     14.29 o 
  -1  14  12       12.29       17.47      9.53 o 
   0  14  12      463.33      471.31     33.75 o 
   1  14  12      305.85      319.24     17.87 o 
   2  14  12      210.98      241.81     24.22 o 
  -2  15  12        0.07        1.19     15.49 o 
  -1  15  12     1291.74     1184.04     25.81 o 
   0  15  12        2.60        4.37     23.82 o 
   1  15  12      106.67       82.99     13.50 o 
   2  15  12      908.67      855.67     45.27 o 
  -2  16  12        1.58        0.79     16.68 o 
  -1  16  12      877.24      890.61     25.01 o 
   0  16  12       72.45      158.43     28.99 o 
   1  16  12       86.63       77.82     13.90 o 
   2  16  12      321.78      359.34     36.13 o 
  -2  17  12        0.17        8.74     15.88 o 
  -1  17  12      419.81      442.73     19.46 o 
   0  17  12      112.82      117.13     28.19 o 
   1  17  12       11.69       14.29     13.10 o 
   2  17  12      156.90      122.69     52.02 o 
  -2  18  12      305.20      260.08     29.78 o 
  -1  18  12       18.15       29.38     17.47 o 
   0  18  12      353.71      381.58     35.74 o 
   1  18  12       32.16       34.54     14.29 o 
  -1  19  12      110.31       52.02     18.66 o 
   0  19  12      350.73      375.22     36.93 o 
   1  19  12      480.03      445.11     21.84 o 
  -1  20  12      386.76      408.98     28.59 o 
   0  20  12       20.89       56.78     30.97 o 
   1  20  12        0.94        9.93     17.47 o 
  -1  21  12      661.49      767.92     49.24 o 
   0  21  12      135.67      129.44     43.28 o 
   1  21  12      218.44      227.12     22.63 o 
  -1  22  12      493.60      452.25     43.68 o 
  -2   1  13       63.31       38.12     15.88 o 
  -1   1  13      143.25      114.75      9.53 o 
   0   1  13     1064.93     1147.51     34.54 o 
   1   1  13      421.72      369.27     17.87 o 
   2   1  13      751.57      754.82     28.59 o 
  -2   2  13      100.19       49.24     16.28 o 
  -1   2  13      559.15      503.87     14.29 o 
   0   2  13       92.57      101.65     15.88 o 
   1   2  13     1283.80     1155.45     29.78 o 
   2   2  13      840.24      956.13     30.97 o 
  -3   3  13       12.69        0.00     25.81 o 
  -2   3  13       71.36       75.44     15.88 o 
  -1   3  13      213.57      198.13     10.72 o 
   0   3  13      283.40      271.19     18.66 o 
   1   3  13     1384.14     1311.90     32.16 o 
   2   3  13       66.21       82.99     21.44 o 
  -3   4  13       22.03        0.00     25.81 o 
  -2   4  13       95.48      126.27     15.09 o 
  -1   4  13      571.08      559.46     15.49 o 
   0   4  13      245.05      246.18     17.87 o 
   1   4  13      394.03      335.12     17.47 o 
   2   4  13        2.06       34.15     19.85 o 
  -3   5  13        0.45        0.00     27.79 o 
  -2   5  13      706.38      731.39     21.04 o 
  -1   5  13       28.26       26.21      9.13 o 
   0   5  13      162.63      165.18     16.68 o 
   1   5  13       47.55       52.02     12.71 o 
  -3   6  13        0.45        3.18     30.97 o 
  -2   6  13        1.19        6.35     14.69 o 
  -1   6  13       53.12       58.77      9.93 o 
   0   6  13      349.33      343.86     19.46 o 
   1   6  13      764.80      706.38     23.43 o 
   2   6  13     1153.73     1206.28     40.50 o 
  -3   7  13        0.31       21.44     30.97 o 
  -2   7  13      112.86      144.93     14.69 o 
  -1   7  13        2.32        6.75     10.32 o 
   0   7  13      222.97      193.77     17.07 o 
   1   7  13     1885.34     1777.25     39.71 o 
   2   7  13      144.22      137.78     24.22 o 
  -3   8  13      109.99       97.68     34.94 o 
  -2   8  13        3.90       22.63     15.88 o 
  -1   8  13       13.88       20.25     11.12 o 
   0   8  13       66.42       56.38     15.09 o 
   1   8  13      200.82      198.13     16.28 o 
   2   8  13       17.08       24.22     23.03 o 
  -3   9  13        2.22        0.00     32.16 o 
  -2   9  13        3.91       30.18     16.28 o 
  -1   9  13      447.96      371.65     17.07 o 
   0   9  13        2.19       13.10     14.69 o 
   1   9  13       59.82       73.06     16.28 o 
   2   9  13       75.83       81.80     42.09 o 
  -3  10  13      207.40      187.41     41.69 o 
  -2  10  13       88.09      102.84     15.09 o 
  -1  10  13      403.66      375.62     17.47 o 
   0  10  13      528.28      478.06     22.63 o 
   1  10  13        3.32        6.75     14.69 o 
   2  10  13      177.08       45.66     42.88 o 
  -2  11  13      108.94      128.65     16.28 o 
  -1  11  13       99.84       77.82     12.71 o 
   0  11  13       64.42       86.96     16.28 o 
   1  11  13     1349.97     1245.98     37.72 o 
   2  11  13      559.82      561.05     54.79 o 
  -2  12  13        4.02        0.00     15.09 o 
  -1  12  13      180.09      194.16     15.09 o 
   0  12  13      348.37      297.40     24.62 o 
   1  12  13       59.26       57.97     16.28 o 
   2  12  13      190.45      309.71     51.62 o 
  -2  13  13        0.77       11.91     15.49 o 
  -1  13  13      372.31      349.42     17.87 o 
   0  13  13       67.77       57.97     25.81 o 
   1  13  13      616.80      596.39     27.00 o 
   2  13  13      257.70      224.34     48.04 o 
  -2  14  13       11.91       20.65     16.28 o 
  -1  14  13        3.66        3.57     11.91 o 
   0  14  13        7.47        4.37     26.21 o 
   1  14  13        0.03        5.96     15.09 o 
  -2  15  13      357.00      460.20     28.59 o 
  -1  15  13      107.05      123.49     15.09 o 
   0  15  13      601.51      716.30     43.68 o 
   1  15  13        0.46        4.76     15.88 o 
  -2  16  13        1.41       23.82     29.38 o 
  -1  16  13        2.47        0.00     15.09 o 
   0  16  13      348.83      390.71     36.93 o 
   1  16  13       33.14       52.81     17.47 o 
  -1  17  13      148.20      123.49     18.26 o 
   0  17  13      242.53      291.44     34.94 o 
   1  17  13      599.00      533.26     32.16 o 
  -1  18  13      289.73      275.96     33.35 o 
   0  18  13       23.33       48.44     53.60 o 
  -1  19  13      143.62      132.62     28.99 o 
   0  19  13      121.50      158.43     55.59 o 
  -1  20  13      163.08      143.34     29.78 o 
   0  20  13      315.91      378.40     64.32 o 
  -2   0  14      450.92      452.25     30.57 o 
  -1   0  14       62.25       67.90     19.06 o 
   0   0  14     1381.40     1504.08     61.54 o 
   1   0  14      428.50      385.15     27.79 o 
   2   0  14     3519.15     3727.23    148.50 o 
  -2   1  14        1.19        0.00     18.26 o 
  -1   1  14       92.73       61.54     12.71 o 
   0   1  14      505.81      540.01     25.41 o 
   1   1  14        8.07       13.50     12.71 o 
   2   1  14      140.17      205.68     52.81 o 
  -2   2  14       10.34        0.00     18.66 o 
  -1   2  14        2.38        9.53     11.51 o 
   0   2  14      559.82      586.07     26.21 o 
   1   2  14      118.37      131.43     15.88 o 
   2   2  14      212.60      268.02     60.35 o 
  -2   3  14      441.27      444.71     21.84 o 
  -1   3  14      673.49      568.20     21.44 o 
   0   3  14     1344.59     1506.46     42.88 o 
   1   3  14        8.61       54.00     13.90 o 
   2   3  14      180.46       82.99     50.03 o 
  -2   4  14       42.47       29.78     18.66 o 
  -1   4  14      527.02      480.84     23.82 o 
   0   4  14      304.78      355.37     21.84 o 
   1   4  14      538.82      494.34     21.44 o 
   2   4  14     1296.40     1529.09     84.57 o 
  -2   5  14        9.52       74.65     17.47 o 
  -1   5  14        1.40       34.54     15.09 o 
   0   5  14      155.11      156.84     18.66 o 
   1   5  14      971.69      909.67     27.40 o 
  -2   6  14      129.47       98.07     19.06 o 
  -1   6  14      321.06      369.27     23.43 o 
   0   6  14      545.00      555.49     25.41 o 
   1   6  14       18.54       22.63     13.90 o 
  -2   7  14        9.93       28.99     15.49 o 
  -1   7  14      473.30      397.86     23.43 o 
   0   7  14      521.27      561.84     25.41 o 
   1   7  14       16.58       31.37     16.68 o 
  -2   8  14      108.39       75.84     16.28 o 
  -1   8  14      825.50      943.42     32.96 o 
   0   8  14        6.07        4.37     16.28 o 
   1   8  14      227.97      214.02     18.26 o 
  -2   9  14        0.42        7.94     16.68 o 
  -1   9  14        0.26        4.37     14.69 o 
   0   9  14      123.05      109.19     18.26 o 
   1   9  14     2008.51     1885.26     49.63 o 
  -2  10  14       76.38      107.60     19.85 o 
  -1  10  14       59.75       53.60     16.68 o 
   0  10  14      315.91      302.17     21.44 o 
   1  10  14        0.37        3.97     16.68 o 
  -2  11  14       23.36       17.47     23.82 o 
  -1  11  14       55.23       63.13     17.47 o 
   0  11  14       44.65       12.71     22.24 o 
   1  11  14     1635.66     1559.27     44.47 o 
  -2  12  14      210.69       79.02     58.77 o 
  -1  12  14     1247.73     1211.44     38.12 o 
   0  12  14      249.93      260.87     32.96 o 
   1  12  14      199.82      253.72     34.94 o 
  -2  13  14       16.79       13.50     34.15 o 
  -1  13  14        0.54        9.93     16.28 o 
   0  13  14      725.44      752.83     46.46 o 
   1  13  14      670.33      595.20     46.46 o 
  -2  14  14      346.47      437.56     71.87 o 
  -1  14  14       52.85       61.94     21.84 o 
   0  14  14      390.79      469.73     64.72 o 
   1  14  14      115.31       95.30     30.57 o 
  -1  15  14       58.97      130.24     39.31 o 
   0  15  14       12.05       35.34     55.99 o 
   1  15  14      550.27      335.52     37.72 o 
  -1  16  14       98.43      107.21     38.52 o 
   0  16  14       73.57       84.57     59.96 o 
  -1  17  14       23.11        0.00     36.13 o 
  -2   1  15      177.33      162.80     28.19 o 
  -1   1  15      116.29      116.74     15.49 o 
   0   1  15     1683.85     1907.09     52.41 o 
   1   1  15      185.52      212.43     21.44 o 
  -2   2  15     1272.15     1247.18     46.06 o 
  -1   2  15       25.19       48.84     14.29 o 
   0   2  15      667.23      656.35     29.78 o 
   1   2  15       83.14      109.19     19.46 o 
  -2   3  15       29.85       53.21     26.60 o 
  -1   3  15      399.25      404.61     24.62 o 
   0   3  15      578.20      620.21     28.99 o 
   1   3  15      128.16      140.56     23.03 o 
  -2   4  15      120.85      134.21     34.54 o 
  -1   4  15      619.64      607.90     27.79 o 
   0   4  15      361.87      369.67     24.62 o 
   1   4  15       52.20       41.29     22.24 o 
  -2   5  15      407.30      288.66     31.37 o 
  -1   5  15       58.46       52.41     17.07 o 
   0   5  15     1327.93     1444.12     43.68 o 
   1   5  15        1.18       26.60     32.16 o 
  -2   6  15      158.29      177.49     29.78 o 
  -1   6  15     1386.77     1362.32     41.69 o 
   0   6  15       82.16      125.07     20.65 o 
   1   6  15      211.34      227.52     40.10 o 
  -1   7  15      297.27      355.37     24.62 o 
   0   7  15       15.81       13.90     18.66 o 
   1   7  15     1005.77     1151.09     71.07 o 
  -1   8  15      977.53      960.89     34.54 o 
   0   8  15      361.31      345.84     24.62 o 
  -1   9  15      152.22      184.24     21.44 o 
   0   9  15      136.42      122.69     28.99 o 
  -1  10  15     1165.31     1191.59     64.72 o 
   0  10  15      318.37      384.36     53.60 o 
  -1  11  15       22.98       42.09     28.99 o 
  -1  12  15       15.62        9.13     28.59 o 
  -1   0  16       94.40      100.06     37.32 o 
  -1   1  16        8.96       46.06     30.57 o 
  -1   2  16       41.29       44.47     30.97 o 
  -1   3  16       25.17        0.00     28.19 o 
   0   4  16        0.24        0.00     35.74 o 
   0   5  16        5.40       18.26     38.12 o 
   0   6  16       46.86      131.43     42.49 o 
                                                 
